# Supplementary material for: Integrative Transcriptomic and Metabolomic Analysis of Muscle and Liver Reveals Key Molecular Pathways Influencing Growth Traits in Zhedong White Geese
Source: Animals (Basel). 2025 May 6;15(9):1341. doi: 10.3390/ani15091341 (PMC12071005; doi:10.3390/ani15091341)
Supplement: Supplementary file 1 [file animals-15-01341-s001.zip]

Archive with 1 entries (1 files):
- animals-3568092-supplementary.xlsx
