# Supplementary material for: Integrative Transcriptomic and Metabolomic Analysis of Muscle and Liver Reveals Key Molecular Pathways Influencing Growth Traits in Zhedong White Geese
Source: Animals (Basel). 2025 May 6;15(9):1341. doi: 10.3390/ani15091341 (PMC12071005; doi:10.3390/ani15091341)
Supplement: Supplementary file 1 [file animals-15-01341-s001.zip › animals-3568092-supplementary.xlsx]

## Sheet: Summary
Supplementary tables Summary
Table. S1. The differential expressed genes of the breast muscle between the HW and LW groups
Table. S2. The differential accumulation metabolites of the breast muscle between the HW and LW groups
Table. S3. The differential expressed genes of the liver between the HW and LW groups
Table. S4. The differential accumulation metabolites of the liver between the HW and LW groups

## Sheet: Table. S1
Table. S1. The differential expressed genes of the breast muscle between the HW and LW groups
	Row.names	baseMean	log2FoldChange	lfcSE	stat	pvalue	padj	H_Bm_2	H_Bm_3	H_Bm_4	H_Bm_5	L_Bm_1	L_Bm_3	L_Bm_4	L_Bm_5	Sig
1	TF	147.209025124366	-2.16991	0.357387893224724	-6.07158	1.26657766970957e-09	1.59474794393132e-05	78.5969119976719	51.9060629985203	54.8627793103653	29.5310356275192	179.94858684539	371.808086566556	158.255514517146	252.763223131761	down
2	LOC106038386	1384.07867633004	-1.96792	0.331723448943066	-5.93242	2.98510837843679e-09	1.87927497964488e-05	781.34577221215	467.154566986683	372.038222198415	634.440958965412	881.019959873092	2422.20798607467	3034.52182381828	2479.90012051161	down
3	CD38	412.605418734319	-1.19687	0.222114542923657	-5.38851	7.10434625249731e-08	0.000211881785667093	325.94601740211	184.554890661406	288.029591379418	204.812021287633	637.62129327297	611.846715817199	499.113545784845	548.919274268973	down
4	SYNC	302.525661725951	-2.08258	0.389423999830944	-5.34783	8.90127374064711e-08	0.000211881785667093	147.947128466206	44.2162758876284	113.154482327628	157.181318662602	842.534	353.343576624199	453.739587077132	308.089078838712	down
5	LOC106035572	36.1467782618719	4.14183543081615	0.776644934424312	5.33298454317003	9.66115381480843e-08	0.000211881785667093	11.5583694114223	24.0305847215372	118.297867887975	120.029370615078	4.16066096752346	6.71436725176625	2.21336383940064	2.16964140027262	up
6	MBOAT4	41.3428736068495	2.14858311697459	0.403491856632916	5.32497268942233	1.00968208561874e-07	0.000211881785667093	43.9218037634049	78.820317886642	72.8646287715789	74.3038960950482	17.6828091119747	16.7859181294156	16.6002287955048	9.7633863012268	up
7	ACACB	3688.75890708428	-3.03423	0.583575615526723	-5.19937	1.99961804547253e-07	0.000359674154436352	792.904141623572	793.009295810727	399.469611853597	1225.06167151579	2896.86019863821	2422.20798607467	11044.6855586092	9935.87279254847	down
8	PRTG	388.522920625457	-2.0739	0.412854732184601	-5.02332	5.0785984512556e-07	0.000799307913746991	90.1552814090942	242.228293993095	145.729257543158	118.124142510077	321.411059741187	799.848998866654	1095.61510050332	295.071230437077	down
9	ANGPTL4	436.728112146268	-4.13385	0.87125961451516	-4.74469	2.08830148080431e-06	0.00265594309791418	32.3634343519825	20.1856911660912	83.1513998922724	52.393772887534	93.6148717692778	349.147097091845	1434.25976793162	1428.70886207952	down
10	UNG	522.486832938345	-1.10176	0.232309400223505	-4.74265	2.10939806045126e-06	0.00265594309791418	307.452626343834	370.071004711673	309.460364547529	341.035830795221	501.359646586577	562.328257335423	953.959814781677	834.227118404823	down
11	LOC106040919	27.7295311690636	-2.91007	0.620134386004839	-4.69264	2.69706995357589e-06	0.003087164344134	1.15583694114223	2.88367016658446	12.0012329741424	9.52614052500618	26.0041310470216	62.9471929853086	50.9073683062148	56.4106764070882	down
12	LOC106049919	47.2239518110534	3.45518864016796	0.774050379560196	4.46377746385338	8.05272010497645e-06	0.00786966836512508	9.24669552913786	24.0305847215372	234.881273922501	78.1143523050507	4.16066096752346	10.9108467841202	8.85345535760257	7.59374490095418	up
13	LOC106049048	1043.23799912976	-1.03166	0.231731830655299	-4.45197	8.50852276518936e-06	0.00786966836512508	820.644228210986	632.484989870859	679.784124892495	608.720379547895	1016.2414413176	1266.49752286441	2077.2419632775	1244.28934305635	down
14	LOC106046095	286.220791431074	1.08716259363159	0.244583034094475	4.44496323163467	8.79069004732706e-06	0.00786966836512508	357.15361481295	397.946482988656	437.187772629473	364.851182107737	266.282301921501	188.002283049455	141.655285721641	136.687408217175	up
17	LOC106032855	159.399929764632	1.66404947382814	0.384488904770357	4.32795186852537	1.50502347409181e-05	0.0111469120954647	347.906919283812	135.53249782947	312.889288254427	173.375757555112	87.3738803179926	87.2867742729612	33.2004575910097	97.633863012268	up
18	COL22A1	198.641566105406	5.37418783793807	1.24738691015885	4.30835676899452	1.64471932436509e-05	0.0115048116739338	30.0517604696981	128.803934107439	922.380477155516	470.591341935305	0	17.6252140358864	7.74677343790225	11.9330277014994	up
19	LOC106046866	52.9603561343336	-2.17269	0.508731445926983	-4.2708	1.9477296322999e-05	0.0129072967369937	27.7400865874136	11.5346806663378	30.003082435356	7.62091242000494	62.4099145128519	47.0005707623637	99.601372773029	137.772228917312	down
21	CPT1A	1151.16549963197	-1.31735	0.328074684634663	-4.0154	5.93440454505817e-05	0.0350392586062351	665.762078097926	595.958501094122	842.658000970142	532.511255347845	635.540962789208	1517.44699889917	1861.43898893594	2558.00721092142	down
23	LOC106047460	59.6205965178215	-2.31527	0.583314754323408	-3.96916	7.21259292264118e-05	0.0394842423865109	23.1167388228447	17.3020209995068	12.8584639008669	26.6731934700173	249.639658051407	62.9471929853086	45.3739587077132	39.0535452049072	down

## Sheet: Table. S2
Table. S3. The differential accumulation metabolites of the breast muscle between the HW and LW groups
Compound_ID	Name	IonMode	Formula	MolecularWeight	m/z	MassError	Adduct	RT (min)	Score	Level	Column	ClassI	ClassII	ClassIII	CAS	HMDB_ID	SuperClass(HMDB)	Class(HMDB)	SubClass(HMDB)	Other_name(Kegg_name)	KEGG_ID	KEGG_MapID	Lipidmaps_ID	CATEGORY(Lipidmaps)	MAIN_CLASS(Lipidmaps)	SUB_CLASS(Lipidmaps)	PubChemID	SMILES	InChIKey	FC	log2FC	Pvalue	ROC	VIP	Up.Down
Com_373_neg	Phenylalanylvaline	N	C14H20N2O3	264.147	263.140205733811	0.438141035634335	[M-H]-	5.346	0.662230729974454	1	C18	Organic acids and derivatives	Carboxylic acids and derivatives	Amino acids, peptides, and analogues	"3918-90-9"	HMDB0029008	Organic acids and derivatives	Carboxylic acids and derivatives	Amino acids, peptides, and analogues	-	-	-	-	-	-	-	7359121	CC(C)[C@H](NC(=O)[C@@H](N)CC1=CC=CC=C1)C(O)=O	IEHDJWSAXBGJIP-RYUDHWBXSA-N	1.60400954463498	0.6816827265537957	0.000173448224971298	1	1.14583812865226	up
Com_3329_neg	(3beta,22E,24R)-3-Hydroxyergosta-5,8,22-trien-7-one	N	C28H42O2	410.318	409.310927810649	0.614618554318877	[M-H]-	11.09	0.572960377472014	2	C18	Lipids and lipid-like molecules	Steroids and steroid derivatives	Ergostane steroids	"200942-18-3"	HMDB0032106	Lipids and lipid-like molecules	Steroids and steroid derivatives	Ergostane steroids	-	-	-	-	-	-	-	131751258	CC(C)C(C)\C=C\C(C)C1CCC2C3=C(CCC12C)C1(C)CCC(O)CC1=CC3=O	UOHNARRKDSHFLD-BQYQJAHWSA-N	1.59156972919527	0.670450365117416	0.00394745625429405	1	1.69685453779701	up
Com_2834_neg	Cepharadione B	N	C19H15NO4	321.1	320.092072907723	2.2955217206449	[M-H]-	2.965	-	3	C18	Alkaloids and derivatives	Aporphines	4,5-dioxoaporphines	"55610-02-1"	HMDB0030391	Alkaloids and derivatives	Aporphines	4,5-dioxoaporphines	-	-	-	-	-	-	-	189151	COC1=C(OC)C2=C3C(=CC4=CC=CC=C24)N(C)C(=O)C(=O)C3=C1	AFKGBLKLNRDQFN-UHFFFAOYSA-N	2.56729972037706	1.3602517337240079	0.0147230417546713	0.92	1.03468885092889	up
Com_3444_neg	phosphoethanolamine (P-18:0)	N	C23H48NO6P	465.322	464.314106908764	1.12414911544101	[M-H]-	9.742	0.76585857882686	2	C18	Lipids and lipid-like molecules	Glycerophospholipids	Glycerophosphoethanolamines	-	-	-	-	-	-	-	-	LMGP02070002	Glycerophospholipids [GP]	Glycerophosphoethanolamines [GP02]	1Z-alkenylglycerophosphoethanolamines [GP0207]	-	CCCCCCCCCCCCCCCCC=COCC(COP(=O)(O)OCCN)O	KACDZDULGKPXHT-HIVNOOBXSA-N	0.368006875748589	-1.4422	0.0153927118961947	0.88	1.36781970303515	down
Com_3882_neg	PC(16:0/20:4(5Z,8Z,11Z,14Z))	N	C44H80NO8P	781.562	816.531955656979	0.506238657947176	[M+Cl]-	11.852	-	3	C18	Lipids and lipid-like molecules	Glycerophospholipids	Glycerophosphocholines	"35418-58-7"	HMDB0007982	Lipids and lipid-like molecules	Glycerophospholipids	Glycerophosphocholines	-	-	-	LMGP01012254	Glycerophospholipids [GP]	Glycerophosphocholines [GP01]	Diacylglycerophosphocholines [GP0101]	10747814	CCCCCCCCCCCCCCCC(=O)OC[C@]([H])(COP([O-])(=O)OCC[N+](C)(C)C)OC(=O)CCC\C=C/C\C=C/C\C=C/C\C=C/CCCCC	IIZPXYDJLKNOIY-JXPKJXOSSA-N	0.046283386580243	-4.43336	0.0190924322794755	0.96	3.14447081472348	down
Com_3629_neg	lysophosphatidylmyoinositol	N	C27H53O12P	600.327	599.320321011506	0.251548552477502	[M-H]-	10.721	0.835008335049553	2	C18	Lipids and lipid-like molecules	Glycerophospholipids	Glycerophosphoinositols	-	-	-	-	-	-	-	-	-	-	-	-	-	CCCCCCCCCCCCCCCCCC(=O)OCC(COP(=O)(O)OC1C(C(C(C(C1O)O)O)O)O)O	MXAFDFDAIFZFET-ZHPLLDBUSA-N	0.43163072420365	-1.21213	0.0191242642293966	0.96	1.77996627695878	down
Com_1156_neg	(2r,3r,4s,5r,6s)-2-(Hydroxymethyl)-6-Sulfanyl-Oxane-3,4,5-Triol	N	C6H12O5S	196.041	195.032580011488	3.41760167483516	[M-H]-	2.139	0.547124562189926	2	C18	Organic oxygen compounds	Organooxygen compounds	Carbohydrates and carbohydrate conjugates	"-"	HMDB0243582	Organic oxygen compounds	Organooxygen compounds	Carbohydrates and carbohydrate conjugates	-	-	-	-	-	-	-	175998	OCC1OC(S)C(O)C(O)C1O	JUSMHIGDXPKSID-UHFFFAOYSA-N	1.46813226458904	0.5539819469761028	0.0201772316827379	0.92	1.12170128247342	up
Com_3353_neg	CPA(18:0/0:0)	N	C21H41O6P	420.264	419.256900516943	0.286764795634275	[M-H]-	10.216	-	3	C18	Lipids and lipid-like molecules	Glycerophospholipids	Glycerophosphates	"-"	HMDB0007004	Lipids and lipid-like molecules	Glycerophospholipids	Glycerophosphates	-	-	-	-	-	-	-	51040919	CCCCCCCCCCCCCCCCCC(=O)OCC1COP(O)(=O)O1	BAAJXXGEGGUMMX-UHFFFAOYSA-N	0.468672258843968	-1.09335	0.0204592152036351	0.96	2.02088240164389	down
Com_3277_neg	LysoPA(P-16:0/0:0)	N	C19H39O6P	394.248	393.24077514773	0.900072753601045	[M-H]-	9.691	0.744082706457489	2	C18	Lipids and lipid-like molecules	Glycerophospholipids	Glycerophosphates	"-"	HMDB0011154	Lipids and lipid-like molecules	Glycerophospholipids	Glycerophosphates	1-(1-Alkenyl)-sn-glycero-3-phosphate	C15646	-	LMGP10070003	Glycerophospholipids [GP]	Glycerophosphates [GP10]	1Z-alkenylglycerophosphates [GP1007]	52929772	CCCCCCCCCCCCCC\C=C/OC[C@](O)([H])COP(=O)(O)O	LBGSRVIXIVDRQM-OAXWQBPPSA-N	0.430409663623528	-1.21622	0.0206397852420433	0.84	1.72940589422645	down
Com_111_neg	N-Acetyl-L-aspartic acid	N	C6H9NO5	175.048	174.03988769786	5.04034200441787	[M-H]-	1.605	0.996379800249511	1	C18	Organic acids and derivatives	Carboxylic acids and derivatives	Amino acids, peptides, and analogues	"997-55-7"	HMDB0000812	Organic acids and derivatives	Carboxylic acids and derivatives	Amino acids, peptides, and analogues	N-Acetyl-L-aspartate; N-Acetyl-L-aspartic acid	C01042	map00250;map01100	-	-	-	-	65065	CC(=O)N[C@@H](CC(O)=O)C(O)=O	OTCCIMWXFLJLIA-BYPYZUCNSA-N	2.13351458450798	1.0932319727023332	0.0209638305106163	0.88	1.58906898230904	up
Com_85_neg	beta-Glycerophosphate	N	C3H9O6P	172.014	171.005473611137	5.26928360000777	[M-H]-	1.356	0.813914004219299	1	C18	Lipids and lipid-like molecules	Glycerophospholipids	Glycerophosphates	"154804-51-0"	HMDB0002520	Lipids and lipid-like molecules	Glycerophospholipids	Glycerophosphates	-	C02979	-	-	-	-	-	2526	C(C(CO)OP(=O)(O)O)O	DHCLVCXQIBBOPH-UHFFFAOYSA-N	3.81076187802104	1.930079461697389	0.0231390125720687	0.84	1.11922500759244	up
Com_852_neg	Goralatide	N	C20H33N5O9	487.228	486.22068106687	0.310053861228198	[M-H]-	4.794	0.951076200027572	1	C18	Organic acids and derivatives	Carboxylic acids and derivatives	Amino acids, peptides, and analogues	"-"	HMDB0062552	Organic acids and derivatives	Carboxylic acids and derivatives	Amino acids, peptides, and analogues	-	-	-	-	-	-	-	65938	[H][C@@](CO)(N=C(C)O)C(O)=N[C@@]([H])(CC(O)=O)C(O)=N[C@@]([H])(CCCCN)C(=O)N1CCC[C@@]1([H])C(O)=O	HJDRXEQUFWLOGJ-AJNGGQMLSA-N	1.61733749116555	0.6936207586054922	0.0247856004935294	0.92	1.99992215624534	up
Com_1218_neg	2-(3-Mercaptopropyl)pentanedioic acid	N	C8H14O4S	206.061	205.053760035379	1.06747187526801	[M-H]-	1.261	-	3	C18	Lipids and lipid-like molecules	Fatty Acyls	Fatty acids and conjugates	"-"	HMDB0245244	Lipids and lipid-like molecules	Fatty Acyls	Fatty acids and conjugates	-	-	-	-	-	-	-	10198171	OC(=O)CCC(CCCS)C(O)=O	FNLNSQHJKVQCBP-UHFFFAOYSA-N	2.50072988973641	1.322349236734177	0.0271152499400928	0.92	1.67382351862092	up
Com_3566_neg	LysoPE(22:1(13Z)/0:0)	N	C27H54NO7P	535.364	534.356314451109	0.327905798371928	[M-H]-	11.12	0.624707795870014	2	C18	Lipids and lipid-like molecules	Glycerophospholipids	Glycerophosphoethanolamines	"-"	HMDB0011521	Lipids and lipid-like molecules	Glycerophospholipids	Glycerophosphoethanolamines	-	-	-	LMGP02050068	Glycerophospholipids [GP]	Glycerophosphoethanolamines [GP02]	Monoacylglycerophosphoethanolamines [GP0205]	53480953	[H][C@@](O)(COC(=O)CCCCCCCCCCC\C=C/CCCCCCCC)COP(O)(=O)OCCN	XHNHVLOJRORARF-RASRKNKNSA-N	0.229478697513247	-2.12357	0.0272674222330636	0.92	2.94885855135851	down
Com_837_neg	Atractyloside A	N	C21H36O10	448.231	447.223445750829	0.232579196608553	[M-H]-	5.755	-	3	C18	Lipids and lipid-like molecules	Prenol lipids	Terpene glycosides	"126054-77-1"	-	-	-	-	-	C17858	-	-	-	-	-	71307451	CC1(C2CC(CCC(C2CC1=O)(CO)O)C(C)(C)OC3C(C(C(C(O3)CO)O)O)O)O	QNBLVYVBWDIWDM-BSLJOXIBSA-N	0.249875382159574	-2.00072	0.0283714997556514	0.96	3.35295133175079	down
Com_1811_neg	Linolenyl alcohol	N	C18H32O	264.245	263.237838112677	0.688327509379754	[M-H]-	8.887	-	3	C18	Lipids and lipid-like molecules	Fatty Acyls	Fatty alcohols	-	-	-	-	-	-	-	-	-	-	-	-	-	CCC=CCC=CCC=CCCCCCCCCO	IKYKEVDKGZYRMQ-PDBXOOCHSA-N	0.34069176867447	-1.55346	0.0286946846303823	0.88	1.61033659947703	down
Com_1019_neg	Calystegin B2	N	C7H13NO4	175.084	174.076383256104	4.43639541729257	[M-H]-	2.828	0.603972853897109	2	C18	Alkaloids and derivatives	Tropane alkaloids	-	-	HMDB0038594	Alkaloids and derivatives	Tropane alkaloids	-	-	C10851	-	-	-	-	-	-	C1CC2(C(C(C(C1N2)O)O)O)O	FXFBVZOJVHCEDO-NMACYSKISA-N	1.90002097412582	0.9260153443984823	0.030030130924684	0.92	3.60119807811083	up
Com_622_neg	Nonadecanoic acid	N	C19H38O2	298.287	297.279603474526	0.927044447449214	[M-H]-	10.209	0.797791772320279	1	C18	Lipids and lipid-like molecules	Fatty Acyls	Fatty acids and conjugates	"646-30-0"	HMDB0000772	Lipids and lipid-like molecules	Fatty Acyls	Fatty acids and conjugates	-	C16535	-	LMFA01010019	Fatty Acyls [FA]	Fatty Acids and Conjugates [FA01]	Straight chain fatty acids [FA0101]	12591	CCCCCCCCCCCCCCCCCCC(O)=O	ISYWECDDZWTKFF-UHFFFAOYSA-N	0.326026722956898	-1.61694	0.030513558113884	0.92	2.25015092736775	down
Com_1854_neg	Stearaldehyde	N	C18H36O	268.277	267.269134204677	0.655276369425584	[M-H]-	10.486	0.577481309900243	2	C18	Lipids and lipid-like molecules	Fatty Acyls	Fatty aldehydes	-	HMDB0002384	Lipids and lipid-like molecules	Fatty Acyls	Fatty aldehydes	-	C01838	-	LMFA06000098	Fatty Acyls [FA]	Fatty aldehydes [FA06]	_	-	CCCCCCCCCCCCCCCCCC=O	FWWQKRXKHIRPJY-UHFFFAOYSA-N	0.358280881639941	-1.48084	0.0322897531769234	0.88	1.56840842008986	down
Com_848_neg	18:0 LYSO-PE	N	C23H48NO7P	481.317	480.309304456307	0.489373471763053	[M-H]-	10.136	0.977536425675325	1	C18	Lipids and lipid-like molecules	Glycerophospholipids	Glycerophosphoethanolamines	"69747-55-3"	HMDB0011130	Lipids and lipid-like molecules	Glycerophospholipids	Glycerophosphoethanolamines	1-Octadecanoyl-sn-glycero-3-phosphoethanolamine	C21484	-	LMGP02050001	Glycerophospholipids [GP]	Glycerophosphoethanolamines [GP02]	Monoacylglycerophosphoethanolamines [GP0205]	9547068	[H][C@@](O)(COC(=O)CCCCCCCCCCCCCCCCC)COP(O)(=O)OCCN	BBYWOYAFBUOUFP-JOCHJYFZSA-N	0.532572618522722	-0.90895	0.0323256436134338	0.84	2.61301316131006	down
Com_2324_neg	6-Thioinosinic acid	N	C10H12N4O4S	284.058	283.049935666249	2.44433855808179	[M-H]-	4.711	0.569477320241347	2	C18	Nucleosides, nucleotides, and analogues	Purine nucleosides	-	"-"	HMDB0060791	Nucleosides, nucleotides, and analogues	Purine nucleosides	-	-	-	-	-	-	-	-	676166	OC[C@H]1O[C@H]([C@H](O)[C@@H]1O)N1C=NC2=C1N=CN=C2S	NKGPJODWTZCHGF-KQYNXXCUSA-N	0.0998097826457078	-3.32467	0.0323352788078714	0.88	2.16197775154987	down
Com_80_neg	2-Mercaptobenzothiazole	N	C7H5NS2	166.986	165.978192728254	5.07389853571763	[M-H]-	5.954	0.999986695303155	1	C18	Organoheterocyclic compounds	Benzothiazoles	-	"149-30-4"	HMDB0030524	Organoheterocyclic compounds	Benzothiazoles	-	-	C14437	-	-	-	-	-	21831736	S=C1NC2=C(S1)C=CC=C2	YXIWHUQXZSMYRE-UHFFFAOYSA-N	0.0992843415187022	-3.33229	0.0329751734195928	0.88	1.41222164705553	down
Com_3196_neg	S-(2-Hydroxy-3-buten-1-yl)glutathione	N	C14H23N3O7S	377.126	376.118535003931	0.437530362194518	[M-H]-	4.833	0.550353493085924	2	C18	Organic acids and derivatives	Carboxylic acids and derivatives	Amino acids, peptides, and analogues	"-"	HMDB0244552	Organic acids and derivatives	Carboxylic acids and derivatives	Amino acids, peptides, and analogues	-	-	-	-	-	-	-	53762871	NC(CCC(=O)NC(CSCC(O)C=C)C(=O)NCC(O)=O)C(O)=O	DJDZSKKPHYBDRV-UHFFFAOYSA-N	2.26549741503583	1.179827844717064	0.0333708778992881	0.92	1.55114676251822	up
Com_2787_neg	2-Methoxyoctadecanoic acid	N	C19H38O3	314.282	313.274678244463	0.387408436589274	[M-H]-	8.997	0.532785670919804	2	C18	Lipids and lipid-like molecules	Fatty Acyls	Fatty acids and conjugates	-	-	-	-	-	-	-	-	-	-	-	-	-	CCCCCCCCCCCCCCCCC(C(=O)O)OC	IRFCIZSKPMLDRJ-UHFFFAOYSA-N	0.263648871767068	-1.92331	0.0349788280988014	1	3.04476931836506	down
Com_1877_neg	(1R,10aS)-1,4,10,10a-tetrahydrophenazine-1,6-dicarboxylic acid	N	C14H12N2O4	272.08	271.071546609902	3.17329836173525	[M-H]-	6.112	-	3	C18	Organoheterocyclic compounds	Diazanaphthalenes	Benzodiazines	"-"	-	-	-	-	-	-	-	-	-	-	-	-	[H][C@@]12NC3=C(N=C1CC=C[C@H]2C(O)=O)C(=CC=C3)C(O)=O	CUYPWOPOBAHCCE-PELKAZGASA-N	0.350479594288309	-1.5126	0.0379338121393706	0.88	2.45107904619946	down
Com_2790_neg	Di-deacetyl adrogolide	N	C18H21NO2S	315.129	314.122908255502	2.88216773875754	[M-H]-	5.895	0.5124041525269	2	C18	Organoheterocyclic compounds	Quinolines and derivatives	Quinolones and derivatives	"-"	HMDB0247722	Organoheterocyclic compounds	Quinolines and derivatives	Quinolones and derivatives	-	-	-	-	-	-	-	44212156	CCCC1=CC2=C(CNC3CCC4=CC(O)=C(O)C=C4C23)S1	REHAKLRYABHSQJ-UHFFFAOYSA-N	2.52819585026321	1.338108228253566	0.0379423659169502	0.88	1.46915134530237	up
Com_1231_neg	Anthraquinone	N	C14H8O2	208.052	207.04424395479	4.25875924638441	[M-H]-	5.584	0.501300360944812	2	C18	Benzenoids	Anthracenes	Anthraquinones	"84-65-1"	HMDB0248468	Benzenoids	Anthracenes	Anthraquinones	-	C16207	map01120;map00624	-	-	-	-	6780	O=C1C2=CC=CC=C2C(=O)C2=CC=CC=C12	RZVHIXYEVGDQDX-UHFFFAOYSA-N	2.10636383690121	1.0747546578054128	0.0394374824640455	0.92	1.83478538393513	up
Com_750_neg	Brassidic acid	N	C22H42O2	338.318	337.311125452151	0.161232247803722	[M-H]-	9.63	0.578436997352833	1	C18	Lipids and lipid-like molecules	Fatty Acyls	Fatty acids and conjugates	"506-33-2"	HMDB0249369	Lipids and lipid-like molecules	Fatty Acyls	Fatty acids and conjugates	-	-	-	LMFA01030090	Fatty Acyls [FA]	Fatty Acids and Conjugates [FA01]	Unsaturated fatty acids [FA0103]	5282772	CCCCCCCCC=CCCCCCCCCCCCC(=O)O	DPUOLQHDNGRHBS-MDZDMXLPSA-N	1.46649868680574	0.5523757792164541	0.039605317351749	0.88	1.69618137853039	up
Com_1332_neg	Glutinosone	N	C14H20O2	220.146	219.138529108103	2.27526798648268	[M-H]-	7.93	-	3	C18	Organic oxygen compounds	Organooxygen compounds	Carbonyl compounds	-	-	-	-	-	-	C09673	-	-	-	-	-	-	CC1C2CC(CCC2=CC(=O)C1O)C(=C)C	AUWWCTMETLOZSD-HEQLZXTPSA-N	0.377355524543078	-1.406	0.0414055729206829	0.92	2.90415828748466	down
Com_1165_neg	2,4-Dinitrophenylhydrazine	N	C6H6N4O4	198.039	197.030941943522	3.37335969982508	[M-H]-	2.037	-	3	C18	Benzenoids	Benzene and substituted derivatives	Nitrobenzenes	"119-26-6"	HMDB0245463	Benzenoids	Benzene and substituted derivatives	Nitrobenzenes	-	C11283	-	-	-	-	-	-	C1=CC(=C(C=C1[N+](=O)[O-])[N+](=O)[O-])NN	HORQAOAYAYGIBM-UHFFFAOYSA-N	1.77528743220406	0.8280526265575647	0.0429833323065558	0.84	1.0718992828765	up
Com_2928_neg	Docosatrienoic Acid	N	C22H38O2	334.287	333.279731098591	0.445429612278441	[M-H]-	11.12	0.724333655578136	2	C18	Lipids and lipid-like molecules	Fatty Acyls	Fatty acids and conjugates	"28845-86-5"	HMDB0002823	Lipids and lipid-like molecules	Fatty Acyls	Fatty acids and conjugates	-	-	-	LMFA01030408	Fatty Acyls [FA]	Fatty Acids and Conjugates [FA01]	Unsaturated fatty acids [FA0103]	-	CCC=CCC=CCC=CCCCCCCCCCCCC(=O)O	WBBQTNCISCKUMU-PDBXOOCHSA-N	0.515035919592586	-0.957255	0.0430604767270433	0.84	2.60225059805366	down
Com_3450_neg	1-heptadecanoyl-glycero-3-phosphoethanolamine	N	C22H46NO7P	467.301	466.293474657835	0.888810415732518	[M-H]-	9.725	0.852756492581336	2	C18	Lipids and lipid-like molecules	Glycerophospholipids	Glycerophosphoethanolamines	-	-	-	-	-	-	-	-	LMGP02050030	Glycerophospholipids [GP]	Glycerophosphoethanolamines [GP02]	Monoacylglycerophosphoethanolamines [GP0205]	-	CCCCCCCCCCCCCCCCC(=O)OCC(COP(=O)(O)OCCN)O	RVNBVQKDPQVSOY-OAQYLSRUSA-N	0.577545261600881	-0.791994	0.0437541391860953	0.92	2.54889754406863	down
Com_840_neg	Rhodojaponin II	N	C22H34O7	410.23	455.227829610005	2.02420365122024	[M+HCOOH-H]-	8.93	-	3	C18	Lipids and lipid-like molecules	Prenol lipids	Diterpenoids	"26116-89-2"	-	-	-	-	-	-	-	-	-	-	-	-	CC(=O)OC1CC23CC(C(C2O)CCC3C(C4C1(C(C5C4O5)(C)C)O)(C)O)(C)O	FJISLLRXVSQIES-UHFFFAOYSA-N	0.2436545850698	-2.03709	0.0474815619510152	0.92	2.15505048972973	down
Com_1430_neg	N-Acetyl-S-(2-carbamoylethyl)-L-cysteine	N	C8H14N2O4S	234.067	233.05992486644	0.876386603523147	[M-H]-	1.283	-	3	C18	Organic acids and derivatives	Carboxylic acids and derivatives	Amino acids, peptides, and analogues	"81690-92-8"	HMDB0247489	Organic acids and derivatives	Carboxylic acids and derivatives	Amino acids, peptides, and analogues	-	-	-	-	-	-	-	20499913	CC(=O)NC(CSCCC(N)=O)C(O)=O	GGBCHNJZQQEQRX-UHFFFAOYSA-N	2.37215185163544	1.2461963659502173	0.0481175412393595	0.88	2.21947837807702	up
Com_1047_neg	8-Hydroxy-7-methylguanine	N	C6H7N5O2	181.06	180.05196575126	3.94481839662214	[M-H]-	4.359	-	3	C18	Organoheterocyclic compounds	Imidazopyrimidines	Purines and purine derivatives	"1688-85-3"	HMDB0006037	Organoheterocyclic compounds	Imidazopyrimidines	Purines and purine derivatives	-	-	-	-	-	-	-	308075	CN1C(=O)NC2=C1C(=O)N=C(N)N2	VHPXSVXJBWZORQ-UHFFFAOYSA-N	1.84773424676427	0.8857572738288741	0.0484383120343556	1	2.60845137698872	up
Com_624_pos	Biotin	P	C10H16N2O3S	244.088	227.086	3.37868	[M+H-H2O]+	5.393	0.844938134308944	1	C18	Organoheterocyclic compounds	Biotin and derivatives	-	"58-85-5"	HMDB0000030	Organoheterocyclic compounds	Biotin and derivatives	-	Biotin; D-Biotin; Vitamin H; Coenzyme R	C00120	map00780;map01100;map04977;map02010	-	-	-	-	171548	[H][C@]12CS[C@@H](CCCCC(O)=O)[C@@]1([H])NC(=O)N2	YBJHBAHKTGYVGT-ZKWXMUAHSA-N	0.171253	-2.5458	0.000535654	1	2.42245	down
Com_3350_pos	Queuine	P	C12H15N5O3	277.117	278.125	1.81343	[M+H]+	3.014	-	3	C18	Organoheterocyclic compounds	Pyrrolopyrimidines	Pyrrolo[2,3-d]pyrimidines	"72496-59-4"	HMDB0001495	Organoheterocyclic compounds	Pyrrolopyrimidines	Pyrrolo[2,3-d]pyrimidines	-	C01449	-	-	-	-	-	53477731	O[C@@H]1C=C[C@@H](NCC2=CNC3=C2C(=O)NC(=N)N3)[C@@H]1O	WYROLENTHWJFLR-BHNWBGBOSA-N	2.46398	1.30099	0.00196972	1	3.86736	up
Com_3273_pos	5,6-Benzoflavone	P	C19H12O2	272.084	273.091	0.220492	[M+H]+	4.955	-	3	C18	Phenylpropanoids and polyketides	Flavonoids	Flavones	"6051-87-2"	HMDB0249144	Phenylpropanoids and polyketides	Flavonoids	Flavones	-	-	-	-	-	-	-	2361	O=C1C=C(OC=2C=CC=3C=CC=CC3C12)C=4C=CC=CC4	OUGIDAPQYNCXRA-UHFFFAOYSA-N	1.45173	0.537771	0.00316425	1	2.09877	up
Com_3579_pos	Pseudodistomin D	P	C18H34N2O	294.267	295.275	3.04604	[M+H]+	5.606	0.513194778836682	2	C18	Alkaloids and derivatives	-	-	-	-	-	-	-	-	-	-	-	-	-	-	-	CCCCC=CC=CCCCCCC1CC(C(CN1)N)O	ACYWLYLTIGBFNS-IEFRCZKSSA-N	1.60005	0.678115	0.00408181	1	2.5079	up
Com_1175_pos	Fructosyl-lysine	P	C12H24N2O7	308.158	309.166	1.62241	[M+H]+	1.229	0.950776551761989	1	C18	Organic oxygen compounds	Organooxygen compounds	Carbohydrates and carbohydrate conjugates	"21291-40-7"	HMDB0034879	Organic oxygen compounds	Organooxygen compounds	Carbohydrates and carbohydrate conjugates	-	C16488	-	-	-	-	-	131751634	NC(CCCCNCC1(O)OC(CO)C(O)C1O)C(O)=O	ZAWLGBRDVQURAK-UHFFFAOYSA-N	3.06742	1.61703	0.00507753	1	2.18222	up
Com_3167_pos	Cernuine	P	C16H26N2O	262.205	263.213	3.14334	[M+H]+	5.442	-	3	C18	Organoheterocyclic compounds	Quinolizidines	-	-	HMDB0034150	Phenylpropanoids and polyketides	Aurone flavonoids	-	-	C09860	-	-	-	-	-	-	CC1CC2CCCC3N2C(C1)CC4N3C(=O)CCC4	IWSJXTCXZSUCNS-LXFSFDBISA-N	1.29396	0.371789	0.0113265	0.96	1.66061	up
Com_785_pos	gamma-Glutamylcysteine	P	C8H14N2O5S	250.062	251.07	1.52025	[M+H]+	2.082	0.91272069790997	1	C18	Organic acids and derivatives	Carboxylic acids and derivatives	Amino acids, peptides, and analogues	"636-58-8"	HMDB0001049	Organic acids and derivatives	Carboxylic acids and derivatives	Amino acids, peptides, and analogues	gamma-L-Glutamyl-L-cysteine; L-gamma-Glutamylcysteine; 5-L-Glutamyl-L-cysteine; gamma-Glutamylcysteine	C00669	map00480;map01100;map04216	-	-	-	-	123938	N[C@@H](CCC(=O)N[C@@H](CS)C(O)=O)C(O)=O	RITKHVBHSGLULN-WHFBIAKZSA-N	4.64118	2.21449	0.0148617	0.96	1.17771	up
Com_2855_pos	2-(4-Methyl-5-thiazolyl)ethyl hexanoate	P	C12H19NO2S	241.114	242.121	2.15768	[M+H]+	5.7	-	3	C18	Organoheterocyclic compounds	Azoles	Thiazoles	"94159-32-7"	HMDB0032421	Organoheterocyclic compounds	Azoles	Thiazoles	-	-	-	-	-	-	-	3023839	CCCCCC(=O)OCCC1=C(C)N=CS1	VJULDCZELAIZHC-UHFFFAOYSA-N	3.04455	1.60623	0.0178573	0.96	2.24882	up
Com_3968_pos	S-Methyl GSH	P	C11H19N3O6S	321.099	322.107	1.66805	[M+H]+	2.971	0.858250651156689	2	C18	Organic acids and derivatives	Carboxylic acids and derivatives	Amino acids, peptides, and analogues	-	-	-	-	-	-	C11347	-	-	-	-	-	-	CSCC(C(=O)NCC(=O)O)NC(=O)CCC(C(=O)O)N	QTQDDTSVRVWHMO-BQBZGAKWSA-N	6.92966	2.79278	0.0181515	1	1.48024	up
Com_1171_pos	Orcinol glucoside	P	C13H18O7	286.105	309.095	2.46557	[M+Na]+	1.594	-	3	C18	Organic oxygen compounds	Organooxygen compounds	Carbohydrates and carbohydrate conjugates	"21082-33-7"	-	-	-	-	-	-	-	-	-	-	-	70700401	CC1=CC(=CC(=C1)OC2C(C(C(C(O2)CO)O)O)O)O	YTXIGTCAQNODGD-HENWMNBSSA-N	4.84055	2.27517	0.018199	0.96	2.29801	up
Com_3499_pos	Flabelline	P	C18H28N2O	288.22	289.228	2.85554	[M+H]+	5.545	0.543384324271638	2	C18	Lipids and lipid-like molecules	Prenol lipids	Sesquiterpenoids	-	-	-	-	-	-	-	-	-	-	-	-	-	CC1CC2CC(=C3CCCN4C3(C1)C2CCC4)NC(=O)C	QLRULOBLOJIFRC-MJXUCMMTSA-N	1.54547	0.628043	0.0185754	0.96	1.83482	up
Com_5294_pos	LysoPC(22:4(7Z,10Z,13Z,16Z)/0:0)	P	C30H54NO7P	571.364	572.371	0.627639	[M+H]+	9.454	0.787799734723968	2	C18	Lipids and lipid-like molecules	Glycerophospholipids	Glycerophosphocholines	"-"	HMDB0010401	Lipids and lipid-like molecules	Glycerophospholipids	Glycerophosphocholines	1-Acyl-sn-glycero-3-phosphocholine; 1-Acyl-sn-glycerol-3-phosphocholine; alpha-Acylglycerophosphocholine; 2-Lysolecithin; 2-Lysophosphatidylcholine; 1-Acylglycerophosphocholine	C04230	-	LMGP01050124	Glycerophospholipids [GP]	Glycerophosphocholines [GP01]	Monoacylglycerophosphocholines [GP0105]	52924039	CCCCC\C=C/C\C=C/C\C=C/C\C=C/CCCCCC(=O)OC[C@](O)([H])COP([O-])(=O)OCC[N+](C)(C)C	ZOJBSSVHFSBHMP-JJJSWPRASA-N	0.401627	-1.31607	0.0193923	0.88	3.74959	down
Com_2913_pos	Valeryl-carnitine	P	C12H23NO4	245.163	246.171	2.33431	[M+H]+	5.287	0.903186760956071	2	C18	Lipids and lipid-like molecules	Fatty Acyls	Fatty acid esters	-	-	-	-	-	-	-	-	-	-	-	-	-	O=C([O-])CC(OC(=O)CCCC)C[N+](C)(C)C	VSNFQQXVMPSASB-SNVBAGLBSA-N	2.02524	1.01809	0.019527	1	2.10347	up
Com_2772_pos	Mecarbinate	P	C13H15NO3	233.105	234.113	3.05514	[M+H]+	5.327	0.543014028280251	2	C18	Organoheterocyclic compounds	Indoles and derivatives	Indolecarboxylic acids and derivatives	"15574-49-9"	-	-	-	-	-	-	-	-	-	-	-	-	O=C(OCC)C=1C=2C=C(O)C=CC2N(C1C)C	YTBNTDMBGXAOCG-UHFFFAOYSA-N	1.94331	0.958514	0.0241093	0.92	1.40947	up
Com_5221_pos	LysoPE(0:0/22:5(7Z,10Z,13Z,16Z,19Z))	P	C27H46NO7P	527.301	528.309	1.00473	[M+H]+	9.117	0.500279203694991	2	C18	Lipids and lipid-like molecules	Glycerophospholipids	Glycerophosphoethanolamines	"-"	HMDB0011495	Lipids and lipid-like molecules	Glycerophospholipids	Glycerophosphoethanolamines	-	-	-	LMGP02050059	Glycerophospholipids [GP]	Glycerophosphoethanolamines [GP02]	Monoacylglycerophosphoethanolamines [GP0205]	53480944	[H][C@@](CO)(COP(O)(=O)OCCN)OC(=O)CCCCC\C=C/C\C=C/C\C=C/C\C=C/C\C=C/CC	KZXGPOLABXFBDK-SCFYABBUSA-N	0.439384	-1.18645	0.0242631	0.92	2.27587	down
Com_1911_pos	Diethylphosphate	P	C4H11O4P	154.04	155.047	0.968272	[M+H]+	5.844	-	3	C18	Organic acids and derivatives	Organic phosphoric acids and derivatives	Phosphate esters	"598-02-7"	HMDB0012209	Organic acids and derivatives	Organic phosphoric acids and derivatives	Phosphate esters	-	C06608	-	-	-	-	-	654	CCOP(O)(=O)OCC	UCQFCFPECQILOL-UHFFFAOYSA-N	1.83997	0.87968	0.0244067	0.92	1.44528	up
Com_2266_pos	cis-2-Carboxycyclohexyl-acetic acid	P	C9H14O4	186.089	187.097	2.99704	[M+H]+	5.289	-	3	C18	Organic acids and derivatives	Carboxylic acids and derivatives	Dicarboxylic acids and derivatives	-	-	-	-	-	-	C14112	map00626;map01120	-	-	-	-	-	C1CCC(C(C1)CC(=O)O)C(=O)O	GCGCKIUIBPEAQE-BQBZGAKWSA-N	2.4319	1.28208	0.0247377	0.96	2.51653	up
Com_3596_pos	4-(2,5-Diethoxy-4-nitrophenyl)morpholine	P	C14H20N2O5	296.137	297.145	2.39069	[M+H]+	4.914	-	3	C18	Organoheterocyclic compounds	Oxazinanes	Morpholines	"86-16-8"	-	-	-	-	-	-	-	-	-	-	-	66571	O=N(=O)C1=CC(OCC)=C(C=C1OCC)N2CCOCC2	KNHGNICBXADRMC-UHFFFAOYSA-N	2.03525	1.02521	0.0248855	0.96	1.39801	up
Com_321_pos	Cysteinylglycine	P	C5H10N2O3S	178.041	179.049	1.86287	[M+H]+	1.977	0.721575294772371	1	C18	Organic acids and derivatives	Carboxylic acids and derivatives	Amino acids, peptides, and analogues	"19246-18-5"	HMDB0000078	Organic acids and derivatives	Carboxylic acids and derivatives	Amino acids, peptides, and analogues	Cys-Gly; L-Cysteinylglycine	C01419	map00480;map01100	-	-	-	-	439498	N[C@@H](CS)C(=O)NCC(O)=O	ZUKPVRWZDMRIEO-VKHMYHEASA-N	4.2066	2.07266	0.0263333	0.96	1.52816	up
Com_3094_pos	13-Apo-beta-carotenone	P	C18H26O	258.198	259.206	0.362255	[M+H]+	8.996	0.748661982104033	2	C18	Lipids and lipid-like molecules	Prenol lipids	Sesquiterpenoids	-	-	-	-	-	-	C20696	-	-	-	-	-	-	CC1=C(C(CCC1)(C)C)C=CC(=CC=CC(=O)C)C	UBTNVRPIHJRBCI-LUXGDSJYSA-N	2.64268	1.402	0.0267056	0.92	1.83044	up
Com_1447_pos	Riboflavin	P	C17H20N4O6	376.138	377.147	2.52997	[M+H]+	5.348	0.849792342176846	1	C18	Organoheterocyclic compounds	Pteridines and derivatives	Alloxazines and isoalloxazines	"83-88-5"	HMDB0000244	Organoheterocyclic compounds	Pteridines and derivatives	Alloxazines and isoalloxazines	Riboflavin; Lactoflavin; 7,8-Dimethyl-10-ribitylisoalloxazine; Vitamin B2	C00255	map00740;map01100;map01110;map04977	-	-	-	-	493570	CC1=C(C)C=C2N(C[C@H](O)[C@H](O)[C@H](O)CO)C3=NC(=O)NC(=O)C3=NC2=C1	AUNGANRZJHBGPY-SCRDCRAPSA-N	1.52285	0.606777	0.027122	0.92	1.27736	up
Com_4897_pos	Ser Tyr Arg	P	C18H28N6O6	424.207	425.215	1.76346	[M+H]+	5.782	0.592807466078365	2	C18	Organic acids and derivatives	Carboxylic acids and derivatives	Amino acids, peptides, and analogues	-	-	-	-	-	-	-	-	-	-	-	-	-	C1=CC(=CC=C1CC(C(=O)NC(CCCN=C(N)N)C(=O)O)NC(=O)C(CO)N)O	FGBLCMLXHRPVOF-IHRRRGAJSA-N	0.233589	-2.09796	0.0276295	0.84	2.25581	down
Com_3758_pos	13alpha-Angeloyloxylupanine	P	C17H26N2O3	306.194	307.202	1.2981	[M+H]+	5.197	-	3	C18	Alkaloids and derivatives	Lupin alkaloids	Sparteine, lupanine, and related alkaloids	-	-	-	-	-	-	-	-	-	-	-	-	-	CC(=O)OC1CCN2CC3CC(C2C1)CN4C3CCCC4=O	ZFTSMQKTSQDNDJ-IXIBIKRGSA-N	2.16029	1.11122	0.0288851	0.92	1.39048	up
Com_2136_pos	N-Formyl-L-glutamic acid	P	C6H9NO5	175.048	176.056	1.72058	[M+H]+	1.717	0.549850264448956	2	C18	Organic acids and derivatives	Carboxylic acids and derivatives	Amino acids, peptides, and analogues	"1681-96-5"	HMDB0003470	Organic acids and derivatives	Carboxylic acids and derivatives	Amino acids, peptides, and analogues	N-Formyl-L-glutamate	C01045	map00670	-	-	-	-	439376	OC(=O)CC[C@H](NC=O)C(O)=O	ADZLWSMFHHHOBV-BYPYZUCNSA-N	1.93362	0.951302	0.0297854	0.88	1.17632	up
Com_1449_pos	Prostaglandin E1	P	C20H34O5	354.241	377.23	0.757372	[M+Na]+	6.544	0.837320763463821	1	C18	Lipids and lipid-like molecules	Fatty Acyls	Eicosanoids	"745-65-3"	HMDB0001442	Lipids and lipid-like molecules	Fatty Acyls	Eicosanoids	-	C04741	-	LMFA03010134	Fatty Acyls [FA]	Eicosanoids [FA03]	Prostaglandins [FA0301]	5280723	CCCCC[C@H](O)\C=C\[C@H]1[C@H](O)CC(=O)[C@@H]1CCCCCCC(O)=O	GMVPRGQOIOIIMI-DWKJAMRDSA-N	0.44714	-1.1612	0.0311359	0.84	1.18333	down
Com_3766_pos	Ala-Phe-Ala	P	C15H21N3O4	307.153	308.161	1.80667	[M+H]+	5.082	-	3	C18	Organic acids and derivatives	Carboxylic acids and derivatives	Amino acids, peptides, and analogues	"-"	HMDB0304795	Organic acids and derivatives	Carboxylic acids and derivatives	Amino acids, peptides, and analogues	-	-	-	-	-	-	-	23080783	CC(N)C(O)=NC(CC1=CC=CC=C1)C(O)=NC(C)C(O)=O	XRUJOVRWNMBAAA-UHFFFAOYSA-N	10.976	3.45628	0.032172	1	2.10643	up
Com_4162_pos	N-Formylovigerine	P	C19H15NO5	337.095	338.102	0.65733	[M+H]+	2.343	-	3	C18	Alkaloids and derivatives	Aporphines	-	-	-	-	-	-	-	-	-	-	-	-	-	-	C1CN(C2CC3=C(C4=C2C1=CC5=C4OCO5)C6=C(C=C3)OCO6)C=O	GLSBUIUCQTYLOT-LBPRGKRZSA-N	2.22108	1.15126	0.0329699	0.96	1.12473	up
Com_5021_pos	Doxazosin	P	C23H25N5O5	451.186	452.193	0.30407	[M+H]+	6.228	-	3	C18	Organoheterocyclic compounds	Diazinanes	Piperazines	"74191-85-8"	HMDB0014728	Organoheterocyclic compounds	Diazinanes	Piperazines	-	C06970	-	-	-	-	-	-	COC1=C(OC)C=C2C(N)=NC(=NC2=C1)N1CCN(CC1)C(=O)C1COC2=CC=CC=C2O1	RUZYUOTYCVRMRZ-UHFFFAOYSA-N	1.72142	0.783602	0.0341119	0.92	1.03796	up
Com_4658_pos	5,10-Dihydroxyfurospinulosine 1	P	C25H38O3	386.282	387.29	0.321962	[M+H]+	9.121	0.724545446119837	2	C18	Lipids and lipid-like molecules	Prenol lipids	Diterpenoids	-	-	-	-	-	-	-	-	-	-	-	-	-	CC(=CCCC(=CCCC(=CCC(C(=CCC(C1=COC=C1)O)C)O)C)C)C	RUMJQSQIDIVFEE-UAEAPSCDSA-N	0.395243	-1.33919	0.0350488	0.92	1.47934	down
Com_650_pos	Ergothioneine	P	C9H15N3O2S	229.089	230.096	1.81214	[M+H]+	1.455	0.877137043075073	1	C18	Organic acids and derivatives	Carboxylic acids and derivatives	Amino acids, peptides, and analogues	"497-30-3"	HMDB0003045	Organic acids and derivatives	Carboxylic acids and derivatives	Amino acids, peptides, and analogues	Ergothioneine	C05570	map00340	-	-	-	-	5351619	C[N+](C)(C)[C@@H](CC1=CNC(=S)N1)C([O-])=O	SSISHJJTAXXQAX-ZETCQYMHSA-N	2.19748	1.13585	0.0350903	0.96	1.16474	up
Com_3688_pos	8-Chloroinosine	P	C10H11ClN4O5	302.042	303.049	1.90847	[M+H]+	5.488	-	3	C18	Nucleosides, nucleotides, and analogues	Purine nucleosides	-	"116285-77-9"	HMDB0247428	Nucleosides, nucleotides, and analogues	Purine nucleosides	-	-	-	-	-	-	-	-	16759255	OCC1OC(C(O)C1O)N1C(Cl)=NC2=C1N=CNC2=O	ROPMUQKCJYNROP-UHFFFAOYSA-N	0.260523	-1.94052	0.0355543	0.88	2.07165	down
Com_2342_pos	N-Carboxymethionine	P	C6H11NO4S	193.041	194.049	3.72197	[M+H]+	4.934	-	3	C18	Organic acids and derivatives	Carboxylic acids and derivatives	Amino acids, peptides, and analogues	-	-	-	-	-	-	-	-	-	-	-	-	-	CSCCC(C(=O)O)NC(=O)O	LWQBAQJPCYBWJQ-BYPYZUCNSA-N	1.70374	0.768704	0.0382487	1	1.08558	up
Com_3516_pos	17a-Aza-D-homoandrost-5-en-3beta-ol	P	C19H31NO	289.241	290.248	0.485756	[M+H]+	7.298	-	3	C18	Organoheterocyclic compounds	Quinolidines	-	-	-	-	-	-	-	C14958	-	-	-	-	-	-	CC12CCC(CC1=CCC3C2CCC4(C3CCCN4)C)O	GWLZIXUQGCRFNW-QSMSVPEVSA-N	0.333815	-1.58288	0.0393285	0.88	3.51733	down
Com_254_pos	Isopyridoxal	P	C8H9NO3	167.058	168.066	3.41478	[M+H]+	0.595	0.645435532133569	1	C18	Organoheterocyclic compounds	Pyridines and derivatives	Pyridine carboxaldehydes	"6560-46-9"	HMDB0004290	Organoheterocyclic compounds	Pyridines and derivatives	Pyridine carboxaldehydes	Isopyridoxal	C06051	map00750	-	-	-	-	440899	CC1=NC=C(C=O)C(CO)=C1O	GNKXHPULSPWUAK-UHFFFAOYSA-N	1.73522	0.795116	0.0394113	0.88	2.52277	up
Com_5137_pos	LysoPC(P-16:0/0:0)	P	C24H50NO6P	479.338	480.345	0.576499	[M+H]+	9.759	0.562516861188444	2	C18	Lipids and lipid-like molecules	Glycerophospholipids	Glycerophosphocholines	"-"	HMDB0010407	Lipids and lipid-like molecules	Glycerophospholipids	Glycerophosphocholines	-	-	-	LMGP01070006	Glycerophospholipids [GP]	Glycerophosphocholines [GP01]	1Z-alkenylglycerophosphocholines [GP0107]	10917802	CCCCCCCCCCCCCC\C=C/OC[C@](O)([H])COP([O-])(=O)OCC[N+](C)(C)C	HTZINLFNXLXRBC-CQLBIITFSA-N	0.327754	-1.60932	0.0399442	0.92	1.08465	down
Com_2305_pos	1-Methyl-4-phenyl-1,2,3,6-tetrahydropyridine N-oxide	P	C12H15NO	189.115	190.123	2.49574	[M+H]+	5.362	-	3	C18	Organoheterocyclic compounds	Pyridines and derivatives	Hydropyridines	-	-	-	-	-	-	C04731	-	-	-	-	-	-	C[N+]1(CCC(=CC1)C2=CC=CC=C2)[O-]	FZVSMNOAJGWONA-UHFFFAOYSA-N	2.25174	1.17104	0.0403095	1	2.85316	up
Com_2778_pos	Hypusine	P	C10H23N3O3	233.174	234.182	1.98739	[M+H]+	1.161	0.64089182384432	2	C18	Organic acids and derivatives	Carboxylic acids and derivatives	Amino acids, peptides, and analogues	-	HMDB0011140	Organic acids and derivatives	Carboxylic acids and derivatives	Amino acids, peptides, and analogues	-	-	-	LMFA01050514	Fatty Acyls [FA]	Fatty Acids and Conjugates [FA01]	Hydroxy fatty acids [FA0105]	-	C(CCNCC(CCN)O)CC(C(=O)O)N	BZUIJMCJNWUGKQ-BDAKNGLRSA-N	1.54434	0.626989	0.0403716	1	1.37579	up
Com_5256_pos	LysoPC(20:3)	P	C28H52NO7P	545.348	546.356	0.84745	[M+H]+	9.133	0.926967134426291	2	C18	Lipids and lipid-like molecules	Glycerophospholipids	Glycerophosphocholines	-	HMDB0010394	Lipids and lipid-like molecules	Glycerophospholipids	Glycerophosphocholines	-	-	-	LMGP01050133	Glycerophospholipids [GP]	Glycerophosphocholines [GP01]	Monoacylglycerophosphocholines [GP0105]	-	CCCCCC=CCC=CCC=CCCCCCCC(=O)OCC(COP(=O)([O-])OCC[N+](C)(C)C)O	BBNHCUBQEQJHIG-FZZJNMCHSA-N	0.480471	-1.05748	0.0409845	0.88	1.76469	down
Com_1127_pos	cis-5,8,11,14,17-Eicosapentaenoic acid	P	C20H30O2	302.225	303.232	0.138063	[M+H]+	7.974	0.945450781644529	1	C18	Lipids and lipid-like molecules	Fatty Acyls	Fatty acids and conjugates	"10417-94-4"	HMDB0001999	Lipids and lipid-like molecules	Fatty Acyls	Fatty acids and conjugates	(5Z,8Z,11Z,14Z,17Z)-Icosapentaenoic acid; (5Z,8Z,11Z,14Z,17Z)-Eicosapentaenoic acid; Eicosapentaenoic acid; 5,8,11,14,17-Icosapentaenoic acid; (5Z,8Z,11Z,14Z,17Z)-Eicosapentaenoate	C06428	map01040	LMFA01030759	Fatty Acyls [FA]	Fatty Acids and Conjugates [FA01]	Unsaturated fatty acids [FA0103]	446284	CC\C=C/C\C=C/C\C=C/C\C=C/C\C=C/CCCC(O)=O	JAZBEHYOTPTENJ-JLNKQSITSA-N	0.38777	-1.36673	0.0411958	0.92	1.80209	down
Com_4790_pos	Ser Phe Arg	P	C18H28N6O5	408.212	409.22	1.82564	[M+H]+	5.94	0.567203845190869	2	C18	Organic acids and derivatives	Carboxylic acids and derivatives	Amino acids, peptides, and analogues	-	-	-	-	-	-	-	-	-	-	-	-	-	C1=CC=C(C=C1)CC(C(=O)NC(CCCN=C(N)N)C(=O)O)NC(=O)C(CO)N	JAWGSPUJAXYXJA-IHRRRGAJSA-N	0.328556	-1.60579	0.0415546	0.84	1.70888	down
Com_3537_pos	MG(0:0/i-12:0/0:0)	P	C15H30O4	274.214	292.247	3.59131	[M+NH4]+	5.659	-	3	C18	Lipids and lipid-like molecules	Glycerolipids	Monoradylglycerols	"-"	HMDB0072858	Lipids and lipid-like molecules	Glycerolipids	Monoradylglycerols	-	-	-	-	-	-	-	131779644	[H]C(CO)(CO)OC(=O)CCCCCCCCC(C)C	BRNAOJQEJVYSDZ-UHFFFAOYSA-N	1.32028	0.400845	0.0417579	0.92	1.11119	up
Com_3033_pos	L-Pyridosine	P	C12H18N2O4	254.127	255.134	1.25279	[M+H]+	2.309	-	3	C18	Organic acids and derivatives	Carboxylic acids and derivatives	Amino acids, peptides, and analogues	"31489-08-4"	HMDB0029443	Organic acids and derivatives	Carboxylic acids and derivatives	Amino acids, peptides, and analogues	-	-	-	-	-	-	-	15664012	CC1=CC(=O)C(O)=CN1CCCCC(N)C(O)=O	HNGPZFLHRXCYGZ-UHFFFAOYSA-N	3.38702	1.76001	0.0418284	1	2.76442	up
Com_2732_pos	Hydroxyprolyl-Valine	P	C10H18N2O4	230.127	231.135	3.17034	[M+H]+	4.926	-	3	C18	Organic acids and derivatives	Carboxylic acids and derivatives	Amino acids, peptides, and analogues	"-"	HMDB0028876	Organic acids and derivatives	Carboxylic acids and derivatives	Amino acids, peptides, and analogues	-	-	-	-	-	-	-	61158071	CC(C)C(NC(=O)C1CC(O)CN1)C(O)=O	OBSIPTVJSOCDLZ-UHFFFAOYSA-N	1.58014	0.660055	0.0424744	0.88	1.0385	up
Com_4671_pos	(+)-Desoxyscalarin	P	C25H40O3	388.298	389.305	0.274597	[M+H]+	9.407	0.658961428651013	2	C18	Lipids and lipid-like molecules	Prenol lipids	Sesterterpenoids	-	-	-	-	-	-	-	-	LMPR0105060002	Prenol Lipids [PR]	Isoprenoids [PR01]	C25 isoprenoids (sesterterpenes) [PR0105]	-	CC1(CCCC2(C1CCC3(C2CC(C4(C3CC=C5C4C(OC5)O)C)O)C)C)C	TVZPMYDGQOHLDW-VMCJJPMPSA-N	0.513769	-0.960808	0.0426811	0.92	1.70153	down
Com_966_pos	gamma-Glutamyl-methionine	P	C10H18N2O5S	278.094	279.102	2.81109	[M+H]+	4.938	0.986394303212252	1	C18	Organic acids and derivatives	Carboxylic acids and derivatives	Amino acids, peptides, and analogues	"17663-87-5"	HMDB0034367	Organic acids and derivatives	Carboxylic acids and derivatives	Amino acids, peptides, and analogues	-	-	-	-	-	-	-	7009567	CSCC[C@H](NC(=O)CC[C@H](N)C(O)=O)C(O)=O	RQNSKRXMANOPQY-BQBZGAKWSA-N	1.71671	0.779647	0.0440458	0.88	1.43062	up
Com_2377_pos	3H-Phenoxazin-3-one	P	C12H7NO2	197.048	198.055	1.79346	[M+H]+	6.164	-	3	C18	Organoheterocyclic compounds	Benzoxazines	Phenoxazines	"-"	HMDB0246270	Organoheterocyclic compounds	Benzoxazines	Phenoxazines	-	-	-	-	-	-	-	-	O=C1C=CC2=NC3=CC=CC=C3OC2=C1	UOMHBFAJZRZNQD-UHFFFAOYSA-N	1.38051	0.465197	0.0446347	0.84	1.00382	up
Com_674_pos	Vanillyl butyl ether	P	C12H18O3	210.126	233.115	3.32127	[M+Na]+	0.573	0.501925776514978	2	C18	Benzenoids	Phenols	Methoxyphenols	"82654-98-6"	HMDB0037642	Benzenoids	Phenols	Methoxyphenols	-	-	-	-	-	-	-	5084146	CCCCOCC1=CC(OC)=C(O)C=C1	VLDFMKOUUQYFGF-UHFFFAOYSA-N	1.22253	0.289864	0.0462878	0.8	1.36895	up
Com_4969_pos	Mimosaside A	P	C26H46O5	438.335	439.342	0.475474	[M+H]+	10.071	-	3	C18	Lipids and lipid-like molecules	Prenol lipids	Terpene glycosides	-	-	-	-	-	-	-	-	-	-	-	-	-	CC1C(C(C(C(O1)OCCC(C)CCC2C(=C)CCC3C2(CCCC3(C)C)C)O)O)O	TURVWSGULCMKTB-VSFLSWPRSA-N	0.215724	-2.21274	0.0467368	0.84	3.0524	down
Com_4687_pos	Arg Phe Ala	P	C18H28N6O4	392.217	393.225	1.28101	[M+H]+	6.307	-	3	C18	Organic acids and derivatives	Carboxylic acids and derivatives	Amino acids, peptides, and analogues	-	-	-	-	-	-	-	-	-	-	-	-	-	CC(C(=O)O)NC(=O)C(CC1=CC=CC=C1)NC(=O)C(CCCN=C(N)N)N	CZUHPNLXLWMYMG-UBHSHLNASA-N	0.385224	-1.37623	0.0486318	0.84	1.78544	down
Com_5782_pos	PC(20:3(8Z,11Z,14Z)/16:0)	P	C44H82NO8P	783.578	784.586	0.751851	[M+H]+	10.831	0.682631339926262	2	C18	Lipids and lipid-like molecules	Glycerophospholipids	Glycerophosphocholines	"-"	HMDB0008397	Lipids and lipid-like molecules	Glycerophospholipids	Glycerophosphocholines	-	-	-	LMGP01011872	Glycerophospholipids [GP]	Glycerophosphocholines [GP01]	Diacylglycerophosphocholines [GP0101]	52923221	CCCCCCCCCCCCCCCC(=O)O[C@]([H])(COC(=O)CCCCCC\C=C/C\C=C/C\C=C/CCCCC)COP([O-])(=O)OCC[N+](C)(C)C	YKSVDDIMSQYNID-YYQUKWHJSA-N	0.511763	-0.966452	0.0493123	0.88	2.25293	down
Com_4438_pos	Semilepidinoside B	P	C17H22N2O7	366.143	367.149	2.35563	[M+H]+	6.714	-	3	C18	Organic oxygen compounds	Organooxygen compounds	Carbohydrates and carbohydrate conjugates	-	HMDB0033108	Organic oxygen compounds	Organooxygen compounds	Carbohydrates and carbohydrate conjugates	-	-	-	-	-	-	-	-	COC1=C(C=CC(=C1)CC2=NC=CN2)OC3C(C(C(C(O3)CO)O)O)O	ASPNXCICLVYQCJ-UVLCOCDESA-N	0.524237	-0.931708	0.0495531	0.88	1.94071	down
Com_4838_pos	N6-(delta2-Isopentenyl)-adenosine 5'-monophosphate	P	C15H22N5O7P	415.126	416.134	2.32468	[M+H]+	5.448	0.642776730715665	2	C18	Nucleosides, nucleotides, and analogues	Purine nucleotides	Purine ribonucleotides	-	HMDB0304433	Benzenoids	Phenanthrenes and derivatives	-	-	C04713	map00908;map01110	-	-	-	-	-	CC(=CCNC1=C2C(=NC=N1)N(C=N2)C3C(C(C(O3)COP(=O)(O)O)O)O)C	DUISZFLWBAPRBR-SDBHATRESA-N	1.76141	0.816728	0.0496541	0.96	1.68227	up
Com_5183_pos	Neuromedin N (1-4)	P	C26H40N4O6	504.295	505.301	1.33638	[M+H]+	8.691	-	3	C18	Lipids and lipid-like molecules	Fatty Acyls	Fatty acyl thioesters	"-"	HMDB0013021	Lipids and lipid-like molecules	Fatty Acyls	Fatty acyl thioesters	-	-	-	-	-	-	-	53481582	CC[C@@H](C)[C@@H](N)C(=O)N1CCC[C@H]1C(=O)N[C@@H](CC1=CC=C(O)C=C1)C(=O)N[C@H]([C@H](C)CC)C(O)=O	SKGLAZSLOGYCCA-PEFXOJROSA-N	0.537059	-0.896847	0.0496815	0.88	2.77632	down

## Sheet: Table. S3
Table. S2. The differential expressed genes of the liver between the HW and LW groups
	Row.names	baseMean	log2FoldChange	lfcSE	stat	pvalue	padj	H_Li_2	H_Li_3	H_Li_4	H_Li_5	L_Li_1	L_Li_3	L_Li_4	L_Li_5	Sig
1	CREB3L3	830.777263407869	-1.07033	0.180337188685045	-5.93516	2.9356451031576e-09	3.92613176096297e-05	560.723972049038	603.916819109577	460.403889546011	518.60160369936	1049.48189202271	1018.35341721708	1208.35825460606	1226.37825901312	down
2	NR1H4	1180.81227366895	-1.29045	0.222378076624924	-5.80294	6.51626999622976e-09	4.35742974647884e-05	678.395775404321	552.330404517006	593.008696442903	917.188984920996	1648.51726405797	1459.92160020124	1722.41710608013	1874.71835772707	down
3	THSD4	508.764267106407	1.93196467424262	0.350007254887039	5.51978465379565	3.39415355183873e-08	0.000151311365340971	681.961587627208	1105.55022997526	987.640601768056	449.396322124614	279.627839680522	218.671325066322	227.167085817379	120.09914479189	up
4	UAP1	1045.19965706662	-1.91642	0.352770739962204	-5.43249	5.55719309350397e-08	0.000176476444073189	572.312861773422	449.157575331865	406.301128332079	323.249986089635	2672.25935493855	960.252340508632	1063.31260356773	1914.75140599103	down
5	LOC106033478	211.956861305112	-3.26331	0.604506211157813	-5.39831	6.72701318382286e-08	0.000176476444073189	62.4017139005289	10.6730512950146	41.3726997518305	45.552843568187	197.728472410076	147.89364980331	251.696865037096	938.33559467485	down
6	SLC25A30	313.71643093654	1.84533033244829	0.343700718980437	5.36900341064844	7.91729224195556e-08	0.000176476444073189	520.608584541555	327.306906380448	403.118612966553	712.201188864154	118.169087061643	215.50217542768	115.183311118671	97.6415811316181	up
7	SHMT1	12597.9857388927	-2.51977	0.471916350478045	-5.33944	9.32337963945925e-08	0.000178129827568754	5560.88416159284	1735.26025638113	4231.68459769363	3436.61164073072	43000.6777898671	8665.51149526107	12947.4573794506	21205.7985901648	down
8	PCK1	640.082907162884	-7.53782	1.50232339834548	-5.01744	5.23640421828682e-07	0.000874590913695932	19.6119672258805	1.77884188250244	4.24335382070056	1.75203244493027	7.01994576603821	120.427686268409	1742.68083673989	3223.14859315471	down
9	REPS2	174.444344758318	1.09364161825198	0.218950090047262	4.99493568610045	5.885537777227e-07	0.000874590913695932	254.955573936447	254.374389197848	227.01942940748	213.747958281493	107.639168412586	126.765985545694	117.316335398647	93.7359178863533	up
10	CNST	359.189793779102	1.14580864404875	0.232073766808092	4.93726050905294	7.9227608228058e-07	0.00105959003244205	427.897466746484	428.700893683087	614.225465546406	508.089409029778	257.398011421401	249.306438239865	211.169403717564	176.731261848229	up
12	CLDN34	222.492747164129	1.68622755705699	0.352661604455945	4.78143221646812	1.74050691965329e-06	0.00193979496195359	377.976095626061	325.528064497946	284.304705986938	370.554862102752	40.9496836352229	136.273434461621	130.114481078499	114.240649923993	up
13	P2RY4	444.463194421134	-1.48543	0.313370390595729	-4.74018	2.13531030022854e-06	0.00219674153501973	253.172667825003	192.114923310263	135.787322262418	353.910553875914	804.953781172382	643.337376644397	655.904966092433	516.52396418626	down
14	LOC106038206	12267.047105915	-1.12459	0.241405174386229	-4.6585	3.18514786458771e-06	0.00268565828672113	7132.51589883045	6244.6244285248	10149.0415006606	7331.37976581071	13925.2324178978	13450.927449611	19700.6122498527	20202.0431361318	down
16	TP53INP2	346.731953995474	1.17701013520724	0.253096209482371	4.65044552668112	3.3121872423957e-06	0.00268565828672113	448.400887028086	458.051784744377	400.996936056203	615.83940439299	164.968725501898	279.941551413408	213.302427997539	192.353914829288	up
18	SI	392.497331843622	4.53485104801774	0.985930917899174	4.59956267289054	4.23378807139861e-06	0.00306299786685555	1763.2941442178	436.705682154348	426.457058980406	383.695105439729	29.2497740251592	63.382992772847	1.0665121399877	36.1273850186987	up
19	KIF26B	250.41956112522	1.96968262483984	0.428765462909233	4.59384627547955	4.35149988561802e-06	0.00306299786685555	681.961587627208	365.552006854251	402.057774511378	146.294709151677	93.5992768805095	150.006416229071	90.6535318989541	73.2311858487136	up
20	IQCB1	494.797044954953	-1.39468	0.30671658787141	-4.54714	5.43790586400439e-06	0.00349890839325132	275.458994218049	194.783186134017	284.304705986938	336.390229426612	517.136004764815	552.48842033665	684.700793872101	1113.11402490045	down
21	LOC106040193	19.662008985721	-3.35563	0.738427004142623	-4.5443	5.51192170851867e-06	0.00349890839325132	3.56581222288736	1.77884188250244	5.3041922758757	3.50406488986054	14.0398915320764	21.1276642576157	29.8623399196555	78.1132649052945	down
22	SOX6	330.341629868472	1.28844489330735	0.284370047674892	4.53087413334183	5.87401290776122e-06	0.00349890839325132	348.55814478724	512.306462160702	547.392642870372	466.916646573917	149.758843008815	230.291540408011	252.763377177084	134.745381961633	up
23	FLVCR1	84.5265615294549	1.24182913923566	0.274389972103843	4.52578179047188	6.01726432217588e-06	0.00349890839325132	146.198301138382	117.403564245161	108.205522427864	103.369914250886	49.1396203622675	58.1010767084431	46.9265341594586	46.8679589431767	up
25	LOC106029742	66.2791502650113	-2.78755	0.619529043288293	-4.49947	6.81243475491081e-06	0.00358182036242702	3.56581222288736	24.9037863550341	9.54754609657626	28.9085353413494	54.9895751672993	59.1574599213239	180.240551657921	168.919935357699	down
26	LOC106049607	3433.95140755871	-1.85582	0.412880374291449	-4.49481	6.96331160633337e-06	0.00358182036242702	2818.77456219246	1231.84800363294	1021.58743233366	874.264190020204	8884.91135788237	3564.23696025976	3932.23026013463	5143.75849401364	down
27	SLC23A3	83.1900746183704	-2.17732	0.486078095389038	-4.47937	7.48653217743019e-06	0.00370832893855375	48.1384650089794	27.5720491787878	37.1293459311299	7.88414600218621	76.049412465414	162.683014783641	143.979138898339	162.085024678486	down
28	LOC106032756	3536.03028594907	-1.46919	0.33030294076174	-4.44802	8.66649230441926e-06	0.00411454515931586	1950.49928591939	1849.99555780253	1539.27659845913	2166.38811815628	3140.25573934109	3267.39327744026	6040.72476089031	8333.7089495836	down
29	NAT9	199.610944798614	-1.08746	0.244825577819773	-4.44178	8.92192385375803e-06	0.00411454515931586	154.221378639879	103.172829185141	145.334868358994	108.626011585677	284.307803524548	245.080905388342	237.832207217256	318.311554489075	down
30	REG4	19.7501811090016	-3.86448	0.872724310406224	-4.42806	9.50837264531061e-06	0.00423883252527947	3.56581222288736	3.55768376500487	2.12167691035028	0.876016222465134	80.7293763094395	7.39468249016549	13.8647	45.8915431318605	down
31	AFAP1	112.722503351856	1.51047163093805	0.346095563015348	4.36431954740509	1.27519061949685e-05	0.00550141914359707	230.886341431957	138.74966683519	132.604806896893	164.691049823445	88.919313036484	41.1989453023506	60.7911919792987	43.9387115092281	up
32	CAPN3	16.2942633867773	-2.71142	0.624304957948041	-4.3431	1.40486210271627e-05	0.00574539698417002	8.02307750149657	4.44710470625609	1.06083845517514	3.50406488986054	35.0997288301911	23.2404306833772	26.6628034996924	28.3160585281692	down
33	TEN1	82.9459101652207	-2.66574	0.614069316726818	-4.34111	1.41766188483334e-05	0.00574539698417002	29.4179508388208	33.7979957675463	20.1559306483277	7.00812977972108	66.689484777363	51.7627774311584	135.447041778437	319.287970300391	down
34	TSKU	538.468899963778	2.03653479634115	0.470283839857337	4.33043754375856	1.48813350967203e-05	0.00585361692892756	835.291513211365	868.074838661189	550.575158235898	1208.90238700189	423.536727884306	221.840474704965	131.180993218487	68.3491067921326	up
35	AFP	54.2816674941681	-3.12097	0.725490562444671	-4.30187	1.69363250740983e-05	0.00647161175831402	13.3717958358276	7.11536753000974	20.1559306483277	4.38008111232567	17.5498644150955	43.3117117281121	234.632670797293	93.7359178863533	down
36	TMIGD1	150.148254979171	-1.16676	0.272523888492085	-4.2813	1.85804338351003e-05	0.00690263116973976	80.2307750149657	105.841092008895	79.5628841381355	104.245930473351	182.518589916994	258.813887155792	235.699182937281	154.273698187957	down
37	JUN	1312.78078249624	1.43336660741819	0.336370138135493	4.26127781545464	2.03261368714573e-05	0.00732221002331765	1452.17702777088	1790.4043547387	1678.24643608707	2742.80679253834	1144.25115986423	601.082048129166	678.301721032175	414.976719809377	up
38	ANKH	2093.01918376806	1.07927844547056	0.253585487397671	4.25607339184218	2.0804843792887e-05	0.00732221002331765	2961.40705110796	2762.54144352628	2901.39317490401	2739.30272764848	1721.05670364037	1476.82373160734	1390.73183054396	790.896807166106	up
40	SLC30A10	1978.20411951686	-1.09122	0.2607541883063	-4.18485	2.85356012103844e-05	0.00954087826469204	1105.40178909508	1224.73263610293	1713.25410510785	1012.6747531697	2623.11973457628	2055.72173226601	2436.98023987188	3653.74796594515	down
41	FGFRL1	1536.23908782182	1.0665143031632	0.256943888849427	4.15076734433718	3.31362465574223e-05	0.0107164381639556	2506.76599268982	1993.19232934398	2069.6958260467	1748.52838004041	792.083880601312	1194.76941376817	1280.88108012522	703.995799958966	up
42	LOC106037037	452.19529664654	-1.32755	0.320472264548832	-4.14248	3.43569339152063e-05	0.0107164381639556	244.258137267784	152.980401895209	307.643152000791	325.87803475703	940.672732649121	623.266095599662	445.802074514857	577.061744487863	down
44	SRSF6	2918.30656954687	-1.04978	0.25490073043012	-4.11839	3.81523262865106e-05	0.0115879202211359	1880.07449451736	1879.34644886382	1818.27711217019	2026.22552256186	5474.3877065488	2784.62614915375	2985.16747982556	4498.34764273364	down
48	ATF3	66.3518274775925	1.60716547284586	0.396962495061952	4.04865823053395	5.15121027502124e-05	0.0140302324999561	126.586333912501	100.504566361388	44.5552151173559	127.89836847991	30.4197649861656	34.8606460250659	29.8623399196555	36.1273850186987	up
51	ACVR1C	15.7882964054482	-3.69775	0.915910749922429	-4.03724	5.40834984070429e-05	0.0140883954445823	5.34871833433105	1.77884188250244	0	1.75203244493027	59.6695390113248	6.3382992772847	19.1972185197785	32.221721773434	down
52	LOC106032655	15418.5960140403	-1.60266	0.397289316192463	-4.03398	5.4838939669943e-05	0.0140883954445823	4634.66443669785	13876.7455254015	5375.26845237244	6667.35946918214	26562.3047877276	21423.4515572223	32932.8283706801	11876.1455130387	down
54	TBL1XR1	670.399087753416	1.0328440182087	0.257311727434708	4.01397957452515	5.9703515230055e-05	0.0147865706053103	879.864165997457	1054.85323632394	879.435079340191	788.414600218621	322.917505237758	563.052252465458	540.721654973762	333.934207470134	up
56	LOC106047738	160.599237525395	-1.30094	0.325323691490283	-3.9989	6.36363728010899e-05	0.0148701435782426	84.6880402935749	120.961248010166	89.1104302347118	76.2134113544667	248.03808373335	158.457481932118	168.508918118056	338.816286526715	down
58	LOC106037111	23.9313527191719	-2.08563	0.522542529780317	-3.99132	6.5707510314123e-05	0.0148701435782426	13.3717958358276	10.6730512950146	5.3041922758757	7.00812977972108	32.7597469081783	54.9319270698008	23.4632670797293	43.9387115092281	down
59	ARRDC4	2637.61168109402	1.17803	0.295378839561358	3.98821638250865	6.6571929429395e-05	0.0148701435782426	5151.70720901652	3037.37251437291	3119.92589667009	3324.48156425519	1196.90075310952	2061.00364833041	2080.76518511599	1128.7366778815	up
60	NPHP4	446.803223200546	-1.77425	0.444929387209728	-3.98772	6.67121739714787e-05	0.0148701435782426	203.25129670458	160.98519036647	233.384460138531	211.119909614097	870.473274988738	293.674533180858	314.62108129637	1286.91603931473	down
61	IL15	263.994967204349	-1.02746	0.258533571071622	-3.97419	7.06197618500452e-05	0.0154830933603689	243.366684212063	162.764032248973	127.300614621017	161.186984933585	335.787405808828	410.933069810625	356.21505475589	314.40589124381	down
63	LOC106045912	7.59750159717025	-6.47694	1.64606897222662	-3.93479	8.32688909196122e-05	0.0176767959866491	0	0	0	0	29.2497740251592	0	14.9311699598277	16.5990687923751	down
65	ST8SIA1	1615.77882302207	1.01343803577785	0.260253849184734	3.89403668361691	9.85897306535574e-05	0.0202852162732412	2055.69074649457	2385.42696443577	2582.08079989629	1621.50602778296	740.604278317032	1441.96308558227	1082.50982208751	1016.44885958014	up
66	MFSD2A	2765.68037305943	-2.19253	0.56445596058046	-3.88432	0.000102618144407433	0.0207941676258334	2209.91212513444	349.542429911729	1121.30624712012	290.837385858425	6112.03278029727	2912.44851791232	2460.44350695161	6668.91999128951	down
68	THPO	114.82	-1.26594	0.32771020852995	-3.86299	0.000112009115442387	0.0216265324406043	63.2931669562507	90.7209360076242	49.8594073932316	65.7012166848851	169.648689345923	153.175565867714	104.518189718794	221.646389168773	down
69	EDN1	84.9279785046022	-1.60496	0.415708919202489	-3.86077	0.000113030356169501	0.0216265324406043	39.223934451761	53.3652564750731	35.0076690207796	40.2967462333962	205.918409137121	58.1010767084431	98.119116878868	149.391619131376	down
70	LMBR1L	91.3754443546549	-1.65978	0.430053409003618	-3.85948	0.000113629150138221	0.0216265324406043	41.0068405632047	32.9085748262951	51.9810843035819	49.9329246805127	205.918409137121	98.2436387979129	58.6581676993233	192.353914829288	down
71	LDHB	8429.87684336498	-1.50242	0.389536999777186	-3.85695	0.00011481111135658	0.0216265324406043	2527.26941297142	4736.16651216274	5830.36814964257	4500.0953348034	6685.32835119039	7177.06754831204	18364.2725384481	17618.4468993892	down
72	SLC38A2	8922.88675055228	1.99808307682972	0.518611921390345	3.85275192184758	0.000116797709095484	0.0216951744644862	7071.00563798564	3892.99545985658	21631.5569394763	24496.0416287926	3191.73534162537	2953.64746321467	2032.77213881655	6113.33939465061	up
73	PLA2G6	1082.71633142381	-1.32859	0.345405811821139	-3.84645	0.000119842550271879	0.0218379930240164	837.074419322809	475.840203569402	628.016365463683	525.609733479081	2430.07122601023	1243.36304156068	805.21666569071	1716.53899629385	down
74	LOC106035058	9.77443803477522	-3.08542	0.802591517229212	-3.84432	0.00012088798312078	0.0218379930240164	1.78290611144368	4.44710470625609	1.06083845517514	0.876016222465134	17.5498644150955	11.6202153416886	21.3302427997539	19.5283162263236	down
75	MPC1	3738.60661000228	-1.4291	0.372050443055945	-3.84114	0.000122465191924722	0.0218379930240164	2055.69074649457	1676.55847425855	2391.12987796477	1976.29259788134	2143.42344056367	4199.12327120112	7064.5764152785	8402.05805637574	down
76	LOC106048070	25.5176304877711	-3.02787	0.789318221279711	-3.83606	0.000125022080827601	0.0219407345555571	7.13162444577473	7.11536753000974	6.36503073105084	1.75203244493027	37.4397107522038	5.28191606440392	39.4609491795447	99.5944127542504	down
77	LOC106039042	29.6133899228068	-2.81106	0.733665958806833	-3.83153	0.000127349127858824	0.0219407345555571	5.34871833433105	19.5672607075268	0	4.38008111232567	67.8594757383694	33.8042628121851	40.5274613195324	65.4198593581841	down
78	LOC106038014	321.376408612591	-1.82668	0.476898068217161	-3.83035	0.000127963009969602	0.0219407345555571	111.43163196523	151.201560012707	170.794991283198	132.278449592235	214.108345864165	370.790507721155	274.093619976838	1146.3121624852	down
80	CX3CL1	164.76216405466	1.50757808408126	0.396667571675922	3.80060834746771	0.000144341287783392	0.0239664678820462	250.498308657837	263.268598610361	173.977506648723	287.333320968564	70.1994576603821	39.086178876589	154.644260298216	79.0896807166106	up
81	PPARGC1A	579.068908007032	-1.90414	0.501192154639707	-3.79922	0.000145153573982783	0.0239664678820462	279.024806440936	354.878955559236	167.612475917672	175.203244493027	235.16818316228	577.841617445789	1092.1084313474	1750.71354968991	down
82	PXDC1	550.763092063808	1.12810343769382	0.298695893162468	3.77676246482646	0.00015888012222591	0.0252448922721865	624.908592061011	751.560695357279	792.44632601583	854.115816903506	249.208074694357	455.301164751618	461.799756614672	216.764310112192	up
83	KIF20B	858.477598634391	1.26952143111527	0.336252928029273	3.77549554305964	0.000159689879966718	0.0252448922721865	998.427422408462	659.060917467153	1668.6988899905	1528.64830820166	315.89755947172	539.811821782081	534.322582133836	622.953287619723	up
84	TXNRD1	383.175798073292	2.04084100677349	0.540705326136492	3.77440522244516	0.000160389870254421	0.0252448922721865	168.484627531428	635.04655205337	266.27045224896	1396.36985860942	94.7692678415159	142.611733738906	180.240551657921	181.61334090481	up
86	STAP2	94.205847829006	-1.05766	0.280441023502834	-3.7714	0.000162334435128461	0.0252448922721865	65.0760730676944	46.2498889450633	66.8328226760338	66.5772329073502	129.868996671707	140.498967313144	95.9860925988926	142.556708452162	down
87	LOC106049318	284.66208247954	-1.01921	0.270755948895617	-3.76433	0.000166998313567374	0.0253921788377004	146.198301138382	176.105346367741	249.297036966158	181.335358050283	416.516782118267	384.523489488605	263.428498576961	459.891847129921	down
90	ZBTB21	1274.23115217658	1.04045028533001	0.277042990835855	3.75555534608873	0.000172957532859342	0.0257014893828982	1681.28046309139	1335.02083281808	2059.08744149495	1783.56902893901	895.043085169872	1186.31834806512	702.831500251891	550.698517582326	up
91	HAL	2452.49594959632	-1.07128	0.285860322677925	-3.74755	0.000178571502248986	0.0262441238579993	1971.89415925671	1026.39176620391	1805.54705070809	1522.5161946444	4827.38270511228	2703.28464176193	2960.63770060584	2802.31337847744	down
92	ABHD3	250.762150221713	-2.27485	0.608378374264606	-3.7392	0.00018460924809248	0.0268365661303134	40.1153875074828	116.51414330391	36.0685074759548	150.674790264003	98.279240724535	241.911755749699	444.735562374869	877.797814373246	down
93	R3HDML	119.998943720285	-1.70592	0.457275949016761	-3.73062	0.000191007766089572	0.0274681490718488	75.7735097363565	37.3556795325512	32.8859921104293	78.8414600218621	269.097921031465	77.1159745402972	246.364304337158	142.556708452162	down
94	LOC106034391	7.16767328030485	4.11099238413732	1.10580735186538	3.71763886105704	0.000201093458012699	0.0283351831689671	13.3717958358276	12.4518931775171	12.7300614621017	15.7682920043724	0	0	1.0665121399877	1.95283162263236	up
96	LOC106034995	357.955086148954	-1.10312	0.297581014310997	-3.70695	0.000209770842410733	0.0283351831689671	240.692325044897	244.590758844085	227.01942940748	197.103650054655	635.305091826458	652.844825560324	348.749469775977	317.335138677759	down
97	THRB	616.970274350241	1.02064652713094	0.275454978916359	3.70531159446152	0.000211131019797956	0.0283351831689671	1059.04623019755	675.959915350926	759.56	811.191022002714	449.276529026446	548.262887485127	366.880176155767	265.585100678001	up
100	LOC106044678	10.8755288706905	-3.28129	0.88664555631385	-3.70079	0.000214931577797467	0.0283351831689671	4.45726527860921	0	0	3.50406488986054	16.3798734540892	14.789364980331	23.4632670797293	24.4103952829045	down
101	LOC106042788	36.0954491900282	-2.39338	0.646738313464278	-3.70069	0.000215013992506859	0.0283351831689671	7.13162444577473	10.6730512950146	6.36503073105084	21.9004055616284	36.2697197911974	31.6914963864235	34.1283884796063	140.60387682953	down
102	LOC106046070	722.775629118472	1.10596070394922	0.298956328092885	3.69940556536941	0.000216105030898358	0.0283351831689671	1008.2334060214	779.132744536067	1260.27608474807	900.544676694158	577.975534737146	350.71922667642	291.157814216641	614.165545317878	up
103	IGFBP2	798.153060807486	-1.68825	0.458201662023397	-3.68452	0.000229133317907573	0.0294393823031699	413.634217854934	490.070938629421	279.000513711062	329.382099646891	263.247966226433	1417.66627168601	1749.07990957982	1443.14256912532	down
104	PSD2	56.0045363228253	1.34655382627388	0.365520690460284	3.68393325307585	0.000229662403402269	0.0294393823031699	88.2538525164623	72.0430962413487	107.144683972689	54.3130057928383	35.0997288301911	32.7478795993043	21.3302427997539	37.1038008300149	up
105	TFRC	4132.29902675614	1.24852540364636	0.339060380798503	3.68230991986155	0.000231130188562348	0.0294393823031699	5538.5978351998	4066.43254340057	5174.76998434433	8485.96914701976	3019.74667035744	3563.18057704688	1666.95847480077	1542.73698187957	up
107	SCAP	3901.71694960073	1.03972426358367	0.283915560089697	3.66208975392258	0.00025016617484548	0.031268433854051	6634.19364068194	4657.00804839138	4482.04247311497	5226.31278322699	1533.85814987935	3675.15719761225	2462.57653123159	2542.58677266733	up
108	GDPD5	283.829129260157	1.18924003596382	0.325371099296912	3.6550266404534	0.00025715527339314	0.0318443946885172	466.229948142523	546.104457928248	201.559306483277	364.422748545496	136.888942437745	186.979828679899	200.504282317687	167.943519546383	up
109	CDR2	172.085363250043	-1.05753	0.28999505687338	-3.6467	0.000265627090238168	0.0325917128884886	95.385476962237	101.393987302639	79.5628841381355	169.947147158236	256.228020460395	214.445792214799	217.56847655749	242.151121206413	down
110	LOC106036118	101.151279822175	-2.71302	0.745320684368542	-3.64007	0.000272565415928931	0.0331389988421229	44.572652786092	25.7932072962853	24.3992844690282	12.2642271145119	448.106538065439	15.8457481932118	57.5916555593356	180.636925093493	down
112	TBC1D2B	1826.04526173864	1.07984657833243	0.297804116071538	3.62602972912917	0.000287812234312378	0.0343678644794084	1840.8505600656	2385.42696443577	3939.95402252047	1751.1564287078	944.18270553214	1293.01305256608	1387.53229412399	1066.24606595727	up
113	BTG1	3233.57322758146	1.05290382481757	0.291101498551484	3.61696463280608	0.000298078013578779	0.0352787199433857	3928.63361656615	2725.18576399373	6344.87480040251	4457.1705399026	1659.04718270703	2504.68459774034	1764.01107953965	2484.97823979968	up
115	LOC106041306	196.880526059509	-1.70085	0.472671132518074	-3.59838	0.000320205706023302	0.0372385314117882	96.2769300179588	73.8219381238511	142.152352993469	58.693086905164	297.177704095618	115.145770204005	206.903355157613	584.873070978392	down
117	LOC106041666	180.359460326747	1.82571873299847	0.509044237197493	3.58656203054146	0.000335066386805883	0.0383006654456571	467.121401198245	123.629510833919	86.9887533243615	447.644289679684	73.7094305434012	61.2702263470855	79.9884104990772	102.523660188199	up
118	RLBP1	57.3110456957941	-3.15404	0.880200206114827	-3.58332	0.00033925105364686	0.0384503694192636	24.9606855602115	6.22594658875853	11.6692230069265	3.50406488986054	12.8699005710701	28.5223467477812	42.6604855995078	328.075712602237	down
119	LOC106029473	15.7549199560491	-2.68593	0.750996137228232	-3.57649	0.000348238403552559	0.0387489505686089	0.891453055721841	3.55768376500487	7.42586918622598	5.25609733479081	29.2497740251592	9.50744891592705	21.3302427997539	48.820790565809	down
121	TNFAIP8L3	181.164680194036	-1.39088	0.389160902318424	-3.57405	0.000351500931691	0.0387489505686089	139.958129748329	73.8219381238511	77.4412072277852	108.626011585677	379.077071366064	116.202153416886	237.832207217256	316.358722866443	down
122	LOC106042682	88.342084566683	-1.61049	0.4508656852027	-3.572	0.000354266240619414	0.0387489505686089	47.2470119532576	35.5768376500487	48.7985689380564	42.9247949007916	38.6097017132102	140.498967313144	191.972185197785	161.10860886717	down
124	LOC106049048	1406.42374670172	-1.7126	0.483784195834983	-3.54002	0.000400104131320286	0.0430670939492022	676.612869292877	553.219825458258	799.872195202056	600.947128611082	416.516782118267	1975.43660808707	2245.0080546741	3983.77651017002	down
127	HS6ST3	30.6073467613224	3.19511608823761	0.905782917765823	3.52746339721065	0.000419561766057347	0.0441828272381965	111.43163196523	49.8075727100682	54.1027612139322	5.25609733479081	9.35992768805095	3.16914963864235	11.7316335398647	0	up
128	TMEM53	295.042000341454	-1.31691	0.373861315567917	-3.52245	0.000427585136483292	0.0446759657447465	318.248740892697	145.865	88.0495917795366	123.518287367584	415.346791157261	433.117117281121	374.345761135681	461.844678752553	down
129	SERPINH1	1993.62626061046	1.03618363430208	0.294388949417395	3.51977761513371	0.000431908769862966	0.044777890605793	2186.73434568568	3785.37552596518	2349.75717821294	2399.41	1008.53220838749	981.380004766248	1942.11860691759	1295.70378161657	up
130	PKP1	13.8948332965414	2.90903430865504	0.829816812903677	3.50563433208326	0.000455520570598325	0.0468625547014	21.3948733373242	37.3556795325512	33.9468305656045	5.25609733479081	5.84995480503185	2.11276642576157	4.26604855995078	0.976415811316181	up
132	LOC106043867	189.527035465266	1.14588088040139	0.327847828665242	3.4951608039211	0.0004737762227129	0.048002145473957	294.179508388208	320.191538850438	287.487221352463	142.790644261817	77.2194034264203	140.498967313144	126.914944658536	126.934055471103	up

## Sheet: Table. S4
Table. S4. The differential accumulation metabolites of the liver between the HW and LW groups
Compound_ID	Name	IonMode	Formula	MolecularWeight	m/z	MassError	Adduct	RT (min)	Score	Level	Column	ClassI	ClassII	ClassIII	CAS	HMDB_ID	SuperClass(HMDB)	Class(HMDB)	SubClass(HMDB)	Other_name(Kegg_name)	KEGG_ID	KEGG_MapID	Lipidmaps_ID	CATEGORY(Lipidmaps)	MAIN_CLASS(Lipidmaps)	SUB_CLASS(Lipidmaps)	PubChemID	SMILES	InChIKey	FC	log2FC	Pvalue	ROC	VIP	Up.Down
Com_2482_neg	Metaphit	N	C18H24N2S	300.166	299.158319238754	1.33513195796992	[M-H]-	7.806	-	3	C18	Organic nitrogen compounds	Organonitrogen compounds	Amines	"-"	HMDB0254504	Organic nitrogen compounds	Organonitrogen compounds	Amines	-	-	-	-	-	-	-	114745	S=C=NC1=CC=CC(=C1)C1(CCCCC1)N1CCCCC1	FGSGBQAQSPSRJK-UHFFFAOYSA-N	4.26481741475299	2.092483978244861	0.0030968682794984	0.96	2.17482870633013	up
Com_1307_neg	7-Hydroxy eucommic acid	N	C9H14O6	218.079	217.071448038825	1.33878604293534	[M-H]-	4.994	-	3	C18	Lipids and lipid-like molecules	Prenol lipids	Monoterpenoids	-	-	-	-	-	-	-	-	-	-	-	-	-	C(C1C(C(C(=C1CO)CO)O)O)C(=O)O	CONHPIXHDVSPCH-STKFJXASSA-N	0.495062587218742	-1.01432	0.00641854749636478	0.92	2.4767017653783	down
Com_1172_neg	4-Vinylphenol sulfate	N	C8H8O4S	200.014	199.006290329383	3.69808811688639	[M-H]-	5.563	-	3	C18	Organic acids and derivatives	Organic sulfuric acids and derivatives	Arylsulfates	"131351-90-1"	HMDB0062775	Organic acids and derivatives	Organic sulfuric acids and derivatives	Arylsulfates	-	-	-	-	-	-	-	6426766	OS(=O)(=O)OC1=CC=C(C=C)C=C1	IETVQHUKTKKBFF-UHFFFAOYSA-N	17.3153826446416	4.113982364225979	0.00644619808843751	0.88	3.50092470717805	up
Com_3355_neg	3beta,5alpha,6beta-Cholestanetriol	N	C27H48O3	420.36	419.352726157274	0.770393130570917	[M-H]-	10.341	0.655438564077205	2	C18	Lipids and lipid-like molecules	Steroids and steroid derivatives	Cholestane steroids	-	HMDB0003990	Lipids and lipid-like molecules	Glycerophospholipids	Glycerophosphoethanolamines	-	C05425	-	LMST01010052	Sterol Lipids [ST]	Sterols [ST01]	Cholesterol and derivatives [ST0101]	-	CC(C)CCCC(C)C1CCC2C1(CCC3C2CC(C4(C3(CCC(C4)O)C)O)O)C	YMMFNKXZULYSOQ-RUXQDQFYSA-N	0.162909100048817	-2.61786	0.00734604035394679	0.96	2.39851321389844	down
Com_1509_neg	Pandangolide 1	N	C12H20O5	244.131	243.124	0.713108302397495	[M-H]-	5.778	0.54691281136377	2	C18	Phenylpropanoids and polyketides	Macrolides and analogues	-	-	-	-	-	-	-	-	-	-	-	-	-	-	CC1CCCCCC(C(=O)C(CC(=O)O1)O)O	LSLSZASQWJAEHT-LPEHRKFASA-N	0.600698231601023	-0.735288	0.00848302150008303	0.96	1.67703445782862	down
Com_2388_neg	1-Octen-3-yl glucoside	N	C14H26O6	290.173	289.165727857189	0.302775265629775	[M-H]-	5.73	-	3	C18	Lipids and lipid-like molecules	Fatty Acyls	Fatty acyl glycosides	"209863-00-3"	HMDB0032959	Lipids and lipid-like molecules	Fatty Acyls	Fatty acyl glycosides	-	-	-	-	-	-	-	73817234	CCCCCC(OC1OC(CO)C(O)C(O)C1O)C=C	MPSRBJBPHXIOFN-UHFFFAOYSA-N	0.352748060950359	-1.50329	0.00998075237345745	0.92	1.51828127170602	down
Com_2412_neg	Grevillol	N	C19H32O2	292.24	291.23265167743	0.952375961418347	[M-H]-	9.994	0.500554201238489	2	C18	Benzenoids	Phenols	Benzenediols	"5259-01-8"	-	-	-	-	-	C10800	-	LMPK15030011	Polyketides [PK]	Phenolic lipids [PK15]	Alkyl resorcinols and derivatives [PK1503]	-	CCCCCCCCCCCCCC1=CC(=CC(=C1)O)O	UXOGOSLLGMYCNL-UHFFFAOYSA-N	2.04533219752145	1.032335180963908	0.0109461554649542	1	1.38965684927307	up
Com_963_neg	Isomintlactone	N	C10H14O2	166.099	165.091225646803	5.14362664697077	[M-H]-	5.866	0.592755947337839	2	C18	Organoheterocyclic compounds	Benzofurans	-	"75684-66-1"	HMDB0036084	Organoheterocyclic compounds	Benzofurans	-	-	-	-	-	-	-	-	94349	CC1CCC2=C(C)C(=O)OC2C1	VUVQBYIJRDUVHT-UHFFFAOYSA-N	0.64268663700916	-0.637813	0.0130846550161459	0.92	1.49994478893836	down
Com_896_neg	4-Deoxypyridoxine	N	C8H11NO2	153.079	152.070713999664	6.31047016369183	[M-H]-	0.545	0.55463718487409	2	C18	Organoheterocyclic compounds	Pyridines and derivatives	Methylpyridines	-	HMDB0246408	Organoheterocyclic compounds	Pyridines and derivatives	Methylpyridines	-	-	-	-	-	-	-	-	CC1=C(C(=NC=C1CO)C)O	KKOWAYISKWGDBG-UHFFFAOYSA-N	3.0175879032456	1.5933957977340234	0.0135756666575324	0.96	3.8549054793046	up
Com_196_neg	Sebacic acid	N	C10H18O4	202.121	201.112663348006	2.70458447784472	[M-H]-	6.013	0.806196168192623	1	C18	Lipids and lipid-like molecules	Fatty Acyls	Fatty acids and conjugates	"111-20-6"	HMDB0000792	Lipids and lipid-like molecules	Fatty Acyls	Fatty acids and conjugates	-	C08277	-	LMFA01170006	Fatty Acyls [FA]	Fatty Acids and Conjugates [FA01]	Dicarboxylic acids [FA0117]	5192	OC(=O)CCCCCCCCC(O)=O	CXMXRPHRNRROMY-UHFFFAOYSA-N	0.689385385207543	-0.536617	0.0139766632447664	1	1.31460028724671	down
Com_1266_neg	1-Methyl-3-(2-thiazolyl)-1H-indole	N	C12H10N2S	214.056	213.048838252552	1.54981275735955	[M-H]-	1.304	-	3	C18	Organoheterocyclic compounds	Indoles and derivatives	N-alkylindoles	"194155-86-7"	HMDB0034965	Organoheterocyclic compounds	Indoles and derivatives	N-alkylindoles	-	-	-	-	-	-	-	11275932	CN1C=C(C2=NC=CS2)C2=CC=CC=C12	UZRNJZSSOYHALG-UHFFFAOYSA-N	0.621456821489968	-0.686274	0.0197737840861822	1	1.18938182634916	down
Com_2869_neg	N-(1-Deoxy-1-fructosyl)phenylalanine	N	C15H21NO7	327.132	326.124400171343	0.305163414342342	[M-H]-	5.008	-	3	C18	Organic acids and derivatives	Carboxylic acids and derivatives	Amino acids, peptides, and analogues	"87251-83-0"	HMDB0037846	Organic acids and derivatives	Carboxylic acids and derivatives	Amino acids, peptides, and analogues	-	-	-	-	-	-	-	101039148	OC[C@H]1OC(O)(CN[C@@H](CC2=CC=CC=C2)C(O)=O)[C@@H](O)[C@@H]1O	FAVRCIXPIVJIPN-VJDSNFAGSA-N	0.456811289121694	-1.13033	0.0198187968472315	0.96	1.14194084081079	down
Com_1797_neg	Triethylene glycol diglycidyl ether	N	C12H22O6	262.142	261.134847985794	1.93782946502432	[M-H]-	5.364	-	3	C18	Organoheterocyclic compounds	Epoxides	-	-	-	-	-	-	-	C19537	-	-	-	-	-	-	C1C(O1)COCCOCCOCCOCC2CO2	UMILHIMHKXVDGH-UHFFFAOYSA-N	0.62993526358727	-0.666725	0.0204795261927393	0.92	1.01534764222642	down
Com_113_neg	Tricarballylic acid	N	C6H8O6	176.032	175.023869005023	5.23197206264011	[M-H]-	2.125	0.844816192652545	1	C18	Organic acids and derivatives	Carboxylic acids and derivatives	Tricarboxylic acids and derivatives	"99-14-9"	HMDB0031193	Organic acids and derivatives	Carboxylic acids and derivatives	Tricarboxylic acids and derivatives	-	C19806	-	-	-	-	-	14925	OC(=O)CC(CC(O)=O)C(O)=O	KQTIIICEAUMSDG-UHFFFAOYSA-N	0.301935889053212	-1.72769	0.0213717999358457	0.92	2.2720736593093	down
Com_3103_neg	9,12,15,18,21-Tetracosapentaenoic acid	N	C24H38O2	358.287	357.279842549392	0.104526787635975	[M-H]-	10.871	0.646014453588545	2	C18	Lipids and lipid-like molecules	Fatty Acyls	Fatty acids and conjugates	"-"	HMDB0247624	Lipids and lipid-like molecules	Fatty Acyls	Fatty acids and conjugates	-	-	-	-	-	-	-	54124086	CCC=CCC=CCC=CCC=CCC=CCCCCCCCC(O)=O	NPTIBOCVSPURCS-UHFFFAOYSA-N	2.04579751014129	1.0326633564361956	0.0233575367297854	0.96	3.22886295845924	up
Com_1045_neg	5-(1-Methylethyl)-2-propyl-2-cyclohexen-1-one	N	C12H20O	180.151	179.143334888064	4.30255825368221	[M-H]-	6.63	0.642204421085045	2	C18	Lipids and lipid-like molecules	Prenol lipids	Monoterpenoids	-	-	-	-	-	-	-	-	-	-	-	-	-	CCCC1=CCC(CC1=O)C(C)C	UWVOJXMWYPOIQV-NSHDSACASA-N	0.42960235219954	-1.21893	0.0245697863400358	0.92	1.01220950746417	down
Com_3146_neg	(1R*,2R*,4R*,8S*)-p-Menthane-1,2,8,9-tetrol 9-glucoside	N	C16H30O9	366.189	365.180855112934	2.2799349210132	[M-H]-	5.383	-	3	C18	Lipids and lipid-like molecules	Prenol lipids	Terpene glycosides	"402593-84-4"	HMDB0039976	Lipids and lipid-like molecules	Prenol lipids	Terpene glycosides	-	-	-	-	-	-	-	85402711	CC(O)(COC1OC(CO)C(O)C(O)C1O)C1CCC(C)(O)C(O)C1	OUUOFMUQJUUKQQ-UHFFFAOYSA-N	1.64036493406404	0.714016808743243	0.026778849017272	0.92	1.82179821794789	up
Com_1349_neg	Butalbital	N	C11H16N2O3	224.116	223.108525483235	1.18026673134426	[M-H]-	5.36	-	3	C18	Organoheterocyclic compounds	Diazines	Pyrimidines and pyrimidine derivatives	"77-26-9"	HMDB0014386	Organoheterocyclic compounds	Diazines	Pyrimidines and pyrimidine derivatives	-	-	-	-	-	-	-	2481	CC(C)CC1(CC=C)C(=O)NC(=O)NC1=O	UZVHFVZFNXBMQJ-UHFFFAOYSA-N	0.649379137128194	-0.622867	0.0271316303649509	0.88	1.11346277360948	down
Com_239_neg	ascaroside C3	N	C9H16O6	220.095	219.087	1.77812240720629	[M-H]-	5.182	0.530870971566222	1	C18	Organic oxygen compounds	Organooxygen compounds	Carbohydrates and carbohydrate conjugates	"1086696-26-5"	-	-	-	-	-	-	-	LMFA13040005	Fatty Acyls [FA]	Fatty acyl glycosides [FA13]	Ascarosides [FA1304]	-	CC1C(CC(C(O1)OCCC(=O)O)O)O	RYYMJVGKZLQYPG-YYWONIAYSA-N	0.503812162844627	-0.989042	0.0281003362847297	0.88	3.10975969120847	down
Com_919_neg	Pregabalin	N	C8H17NO2	159.126	158.117736894372	5.61257130120043	[M-H]-	5.707	0.653011878826984	2	C18	Organic acids and derivatives	Carboxylic acids and derivatives	Amino acids, peptides, and analogues	"148553-50-8"	HMDB0014375	Organic acids and derivatives	Carboxylic acids and derivatives	Amino acids, peptides, and analogues	-	D02716	-	-	-	-	-	25271887	O=C(O)CC(CN)CC(C)C	AYXYPKUFHZROOJ-ZETCQYMHSA-N	0.588631895801721	-0.764562	0.028588069839527	0.92	1.31528138226334	down
Com_1206_neg	(S)-3-Mercaptohexyl butyrate	N	C10H20O2S	204.118	203.111257196608	0.770124633549604	[M-H]-	5.709	-	3	C18	Lipids and lipid-like molecules	Fatty Acyls	Fatty acid esters	"145937-74-2"	HMDB0037765	Lipids and lipid-like molecules	Fatty Acyls	Fatty acid esters	-	-	-	-	-	-	-	76961376	CCC[C@H](S)CCOC(=O)CCC	TZNJKOLXWHXDAF-VIFPVBQESA-N	0.595490085038332	-0.747851	0.029498196191029	0.92	1.29904731109655	down
Com_2928_neg	Docosatrienoic Acid	N	C22H38O2	334.287	333.279731098591	0.445429612278441	[M-H]-	11.12	0.724333655578136	2	C18	Lipids and lipid-like molecules	Fatty Acyls	Fatty acids and conjugates	"28845-86-5"	HMDB0002823	Lipids and lipid-like molecules	Fatty Acyls	Fatty acids and conjugates	-	-	-	LMFA01030408	Fatty Acyls [FA]	Fatty Acids and Conjugates [FA01]	Unsaturated fatty acids [FA0103]	-	CCC=CCC=CCC=CCCCCCCCCCCCC(=O)O	WBBQTNCISCKUMU-PDBXOOCHSA-N	1.70110297243553	0.7664704739382117	0.0344390765481541	0.88	2.16796239070274	up
Com_1137_neg	Calystegine C1	N	C7H13NO5	191.079	190.071374432901	3.64019987610898	[M-H]-	3.477	-	3	C18	Alkaloids and derivatives	Tropane alkaloids	-	"156705-04-3"	HMDB0031346	Alkaloids and derivatives	Tropane alkaloids	-	-	-	-	-	-	-	-	3851514	OC1CC2(O)NC1C(O)C(O)C2O	GGOJRYWHKVYFQK-UHFFFAOYSA-N	0.429170889128938	-1.22038	0.0350795214453285	0.88	2.19335494227421	down
Com_1344_neg	4-methyl-5-(2-phosphonooxyethyl)thiazole	N	C6H10NO4PS	223.007	221.999194016565	1.46176442037177	[M-H]-	1.295	-	3	C18	Organoheterocyclic compounds	Azoles	Thiazoles	"-"	HMDB0304185	Organoheterocyclic compounds	Azoles	Thiazoles	4-Methyl-5-(2-phosphooxyethyl)thiazole; 4-Methyl-5-(2-phosphonooxyethyl)thiazole; 5-(2-Hydroxyethyl)-4-methylthiazole phosphate	C04327	map01100;map00730	-	-	-	-	-	CC1=C(CCOP(O)(O)=O)SC=N1	OCYMERZCMYJQQO-UHFFFAOYSA-N	0.535984476002034	-0.899737	0.0352940495156645	0.92	1.54602642429504	down
Com_1326_neg	N-Hydroxy-L-tryptophan	N	C11H12N2O3	220.085	219.077075034062	1.88548212716636	[M-H]-	4.566	0.718046749319075	2	C18	Organoheterocyclic compounds	Indoles and derivatives	Indolyl carboxylic acids and derivatives	-	HMDB0255152	Organoheterocyclic compounds	Indoles and derivatives	Indolyl carboxylic acids and derivatives	-	C19716	-	-	-	-	-	-	C1=CC=C2C(=C1)C(=CN2)CC(C(=O)O)NO	PNBGTYVVHKDDFM-JTQLQIEISA-N	0.560752812419428	-0.834563	0.0359595376094553	0.84	2.43301598495621	down
Com_1502_neg	Flurbiprofen	N	C15H13FO2	244.09	243.08297028269	1.27118169878429	[M-H]-	1.348	-	3	C18	Benzenoids	Benzene and substituted derivatives	Biphenyls and derivatives	"5104-49-4"	HMDB0014850	Benzenoids	Benzene and substituted derivatives	Biphenyls and derivatives	-	C07013	-	-	-	-	-	-	O=C(O)C(C=1C=CC(=C(F)C1)C=2C=CC=CC2)C	SYTBZMRGLBWNTM-UHFFFAOYSA-N	2.21410677035124	1.14672479454139	0.0370941311547987	0.92	1.53659634223573	up
Com_2441_neg	7-O-Methylpseudomajucin	N	C16H24O5	296.162	295.154660980023	1.38106666637521	[M-H]-	6.319	-	3	C18	Organoheterocyclic compounds	Oxepanes	-	-	-	-	-	-	-	-	-	-	-	-	-	-	CC1C(CC23C1(CC(=O)O2)CC4(C(C3(CO4)C)C)OC)O	IWHIXZPOKSTUOA-NTBBUZNFSA-N	0.570196738726893	-0.810468	0.038511106080135	0.88	1.06185524385995	down
Com_1732_neg	5-Methylcytidine	N	C10H15N3O5	257.101	256.093860422931	0.0372501959653755	[M-H]-	4.69	0.58493906470806	2	C18	Nucleosides, nucleotides, and analogues	Pyrimidine nucleosides	-	"2140-61-6"	HMDB0000982	Nucleosides, nucleotides, and analogues	Pyrimidine nucleosides	-	-	-	-	-	-	-	-	92918	N=C1N=C(O)N(C=C1C)C2OC(CO)C(O)C2O	ZAYHVCMSTBRABG-JXOAFFINSA-N	2.20459	1.1405135646010762	0.0395946775074764	0.92	2.05097	up
Com_3085_neg	Tetracosahexaenoic acid	N	C24H36O2	356.272	355.264067180198	0.457010421157246	[M-H]-	10.395	-	3	C18	Lipids and lipid-like molecules	Fatty Acyls	Fatty acids and conjugates	"81247-23-6"	HMDB0002007	Lipids and lipid-like molecules	Fatty Acyls	Fatty acids and conjugates	-	-	map00592	LMFA01030822	Fatty Acyls [FA]	Fatty Acids and Conjugates [FA01]	Unsaturated fatty acids [FA0103]	11792612	CC\C=C/C\C=C/C\C=C/C\C=C/C\C=C/C\C=C/CCCCC(O)=O	YHGJECVSSKXFCJ-KUBAVDMBSA-N	2.47119775179402	1.3052104635672246	0.0409677598071251	0.88	2.08257544619188	up
Com_2932_neg	Neovasipyridone C	N	C20H33NO3	335.246	334.238628564377	0.332399520697865	[M-H]-	8.551	0.52838719243769	2	C18	Organoheterocyclic compounds	Pyridines and derivatives	Hydropyridines	-	-	-	-	-	-	-	-	-	-	-	-	-	CCC(C)C=C(C)C1C(C(=O)C(=CN1CC(C)C)C(=O)CC)(C)O	VNQQKAYJATZEJP-GDNBJRDFSA-N	0.360267382837963	-1.47286	0.0424720795274692	0.88	1.7984104504215	down
Com_264_neg	1,2,3-Trimethoxybenzene	N	C9H12O3	168.079	227.092131995417	2.42746242486343	[M+CH3COOH-H]-	5.718	0.534566635489874	1	C18	Benzenoids	Phenol ethers	Anisoles	"634-36-6"	HMDB0303354	Benzenoids	Phenol ethers	Anisoles	-	-	-	-	-	-	-	-	COC1=CC=CC(OC)=C1OC	CRUILBNAQILVHZ-UHFFFAOYSA-N	0.551403499972956	-0.85882	0.0447638789729103	0.88	2.40158156350513	down
Com_3332_neg	17-Hydroxypregnenolone sulfate	N	C21H32O6S	412.192	411.184740827298	0.196091398790566	[M-H]-	6.122	-	3	C18	Lipids and lipid-like molecules	Steroids and steroid derivatives	Sulfated steroids	"2477-77-2"	HMDB0000416	Lipids and lipid-like molecules	Steroids and steroid derivatives	Sulfated steroids	-	-	-	LMST05020021	Sterol Lipids [ST]	Steroid conjugates [ST05]	Sulfates [ST0502]	152971	[H][C@@]12CC[C@](O)(C(C)=O)[C@@]1(C)CC[C@@]1([H])[C@@]2([H])CC=C2CC(CC[C@]12C)OS(O)(=O)=O	OMOKWYAQVYBHMG-QUPIPBJSSA-N	0.195827001694174	-2.35235	0.0454698248034355	0.92	2.16793021344828	down
Com_1046_neg	Acamprosate	N	C5H11NO4S	181.041	180.033017606841	3.10644291491873	[M-H]-	4.96	-	3	C18	Organic acids and derivatives	Organic sulfonic acids and derivatives	Organosulfonic acids and derivatives	"77337-76-9"	HMDB0014797	Organic acids and derivatives	Organic sulfonic acids and derivatives	Organosulfonic acids and derivatives	-	D07058	-	-	-	-	-	71158	O=S(=O)(O)CCCN=C(O)C	AFCGFAGUEYAMAO-UHFFFAOYSA-N	0.0760834229810341	-3.71627	0.0467952075274776	0.88	2.54531064851825	down
Com_1901_neg	Terezine A	N	C15H18N2O3	274.132	273.124677151953	0.86510213301662	[M-H]-	5.7	-	3	C18	Organoheterocyclic compounds	Diazines	Pyrazines	-	-	-	-	-	-	-	-	-	-	-	-	-	CC(C)C1=NC(=C(NC1=O)C(C2=CC=CC=C2)O)OC	PDTASUAKSIEHPZ-CYBMUJFWSA-N	0.26059786212926	-1.9401	0.0468530759256074	0.88	2.56281164270768	down
Com_1288_neg	Decarestrictin N	N	C10H16O5	216.1	215.092093952047	1.78643380842982	[M-H]-	5.49	-	3	C18	Organoheterocyclic compounds	Oxocins	-	-	-	-	-	-	-	-	-	-	-	-	-	-	CC1CC(C=CC(C(CC(=O)O1)O)O)O	HWMMWMJBUOCCFZ-AGNFKBHSSA-N	0.599641517983987	-0.737828	0.048251983564783	0.84	1.60628935471776	down
Com_3413_neg	Numersterol A	N	C28H48O4	448.355	447.348002363726	0.0944869610349421	[M-H]-	9.2	-	3	C18	Lipids and lipid-like molecules	Steroids and steroid derivatives	Ergostane steroids	-	-	-	-	-	-	-	-	-	-	-	-	-	CC(C)C(=C)CCC(C)C1CCC2C1(CCC3C2CC(C4(C3(C(CC(C4)O)O)C)O)O)C	CXPIFTPKWGXGCI-YMLDZVRYSA-N	0.536146688406063	-0.8993	0.0486393175319174	0.92	1.1961672022268	down
Com_662_neg	homo-gamma-Linolenic acid	N	C20H34O2	306.256	305.248348886302	0.754642483994398	[M-H]-	10.357	0.732376575435771	1	C18	Lipids and lipid-like molecules	Fatty Acyls	Fatty acids and conjugates	"1783-84-2"	HMDB0002925	Lipids and lipid-like molecules	Fatty Acyls	Fatty acids and conjugates	(8Z,11Z,14Z)-Icosatrienoic acid; Dihomo-gamma-linolenic acid; (Z,Z,Z)-8,11,14-Eicosatrienoic acid; (Z,Z,Z)-8,11,14-Icosatrienoic acid; (Z,Z,Z)-8,11,14-Eicosatrienoate; (Z,Z,Z)-8,11,14-Icosatrienoate; 8,11,14-Eicosatrienoate; 8,11,14-Icosatrienoate	C03242	map00591;map01040;map01100	LMFA01030158	Fatty Acyls [FA]	Fatty Acids and Conjugates [FA01]	Unsaturated fatty acids [FA0103]	5280581	CCCCC\C=C/C\C=C/C\C=C/CCCCCCC(O)=O	HOBAELRKJCKHQD-QNEBEIHSSA-N	2.18812942687057	1.1296980754165364	0.0496677548325655	0.84	2.50568853020745	up
Com_4356_pos	(9E)-7-Hydroxydodec-9-enoylcarnitine	P	C19H35NO5	357.252	358.259	0.298978	[M+H]+	6.18	0.61681419545972	2	C18	Lipids and lipid-like molecules	Fatty Acyls	Fatty acid esters	"-"	HMDB0241224	Lipids and lipid-like molecules	Fatty Acyls	Fatty acid esters	-	-	-	-	-	-	-	-	CCC=CCC(O)CCCCCC(=O)OC(CC([O-])=O)C[N+](C)(C)C	CPNSTMOHZLXGCX-UHFFFAOYSA-N	0.290719	-1.7823	8.58067e-05	1	2.17115	down
Com_3667_pos	4-Oxooctanoylcarnitine	P	C15H27NO5	301.189	302.197	3.29934	[M+H]+	5.406	0.544054591282924	2	C18	Lipids and lipid-like molecules	Fatty Acyls	Fatty acid esters	"-"	HMDB0241739	Lipids and lipid-like molecules	Fatty Acyls	Fatty acid esters	-	-	-	-	-	-	-	-	CCCCC(=O)CCC(=O)OC(CC([O-])=O)C[N+](C)(C)C	AHTAWKLQNJKVCN-UHFFFAOYSA-N	0.393646	-1.34503	0.000395025	1	1.83395	down
Com_4878_pos	(9Z,11E,13Z)-Octadeca-9,11,13-trienoylcarnitine	P	C25H43NO4	421.319	422.327	0.320959	[M+H]+	7.493	0.705196477585951	2	C18	Lipids and lipid-like molecules	Fatty Acyls	Fatty acid esters	"-"	HMDB0241550	Lipids and lipid-like molecules	Fatty Acyls	Fatty acid esters	-	-	-	-	-	-	-	-	CCCCC=CC=CC=CCCCCCCCC(=O)OC(CC([O-])=O)C[N+](C)(C)C	UYYGWAVLAWVNGG-UHFFFAOYSA-N	0.261036	-1.93768	0.000564357	1	2.83904	down
Com_4492_pos	Dodec-8-enedioylcarnitine	P	C19H33NO6	371.231	372.239	1.43933	[M+H]+	5.677	0.523772350493939	2	C18	Lipids and lipid-like molecules	Fatty Acyls	Fatty acid esters	"-"	HMDB0241229	Lipids and lipid-like molecules	Fatty Acyls	Fatty acid esters	-	-	-	-	-	-	-	-	C[N+](C)(C)CC(CC([O-])=O)OC(=O)CCCCCCC=CCCC(O)=O	MFIUJVBUUKSKQU-UHFFFAOYSA-N	0.127389	-2.97268	0.000660714	1	3.66071	down
Com_3921_pos	Octanedioylcarnitine	P	C15H27NO6	317.184	318.192	1.69549	[M+H]+	4.988	0.603044101114251	2	C18	Lipids and lipid-like molecules	Fatty Acyls	Fatty acid esters	"-"	HMDB0241733	Lipids and lipid-like molecules	Fatty Acyls	Fatty acid esters	-	-	-	-	-	-	-	92036974	C[N+](C)(C)CC(CC([O-])=O)OC(=O)CCCCCCC(O)=O	YVWVEIPYMGBQPE-UHFFFAOYSA-N	0.197784	-2.338	0.00191924	1	2.98878	down
Com_4929_pos	Hexadecanedioic acid mono-L-carnitine ester	P	C23H43NO6	429.309	430.317	0.733416	[M+H]+	6.47	0.678766428131716	2	C18	Lipids and lipid-like molecules	Fatty Acyls	Fatty acid esters	"42150-38-9"	HMDB0000712	Lipids and lipid-like molecules	Fatty Acyls	Fatty acid esters	-	-	-	LMFA07070007	Fatty Acyls [FA]	Fatty esters [FA07]	Fatty acyl carnitines [FA0707]	566787	C[N+](C)(C)CC(CC([O-])=O)OC(=O)CCCCCCCCCCCCCCC(O)=O	UNHCPLSWMNPZTD-UHFFFAOYSA-N	0.300112	-1.73643	0.0020114	1	1.61886	down
Com_4212_pos	6-Dodecenoylcarnitine	P	C19H35NO4	341.257	342.264	0.841031	[M+H]+	6.552	0.71795507247707	2	C18	Lipids and lipid-like molecules	Fatty Acyls	Fatty acid esters	"-"	HMDB0241217	Lipids and lipid-like molecules	Fatty Acyls	Fatty acid esters	-	-	-	-	-	-	-	-	CCCCCC=CCCCCC(=O)OC(CC([O-])=O)C[N+](C)(C)C	MXTCDUJBLDBMTP-UHFFFAOYSA-N	0.274587	-1.86467	0.00273296	1	2.72252	down
Com_4695_pos	(6Z,10Z,14Z)-Hexadeca-6,10,14-trienoylcarnitine	P	C23H39NO4	393.288	394.296	0.856762	[M+H]+	7.072	0.649972720277855	2	C18	Lipids and lipid-like molecules	Fatty Acyls	Fatty acid esters	"-"	HMDB0241499	Lipids and lipid-like molecules	Fatty Acyls	Fatty acid esters	-	-	-	-	-	-	-	-	CC=CCCC=CCCC=CCCCCC(=O)OC(CC([O-])=O)C[N+](C)(C)C	ZHQJBIQDKNBFDS-UHFFFAOYSA-N	0.147311	-2.76306	0.00286337	1	3.75542	down
Com_4519_pos	O-dodecanedioylcarnitine	P	C19H35NO6	373.246	374.254	1.48905	[M+H]+	5.793	0.567642507768611	2	C18	Organic acids and derivatives	Carboxylic acids and derivatives	Tricarboxylic acids and derivatives	-	-	-	-	-	-	-	-	-	-	-	-	-	C[N+](C)(C)C(CCC(=O)[O-])OC(=O)CCCCCCCCCCC(=O)O	VJPIDPQNAYWULC-UHFFFAOYSA-N	0.226406	-2.14302	0.00319619	1	3.71026	down
Com_1508_pos	Linoleoylcarnitine	P	C25H46NO4	424.343	424.342	0.172249	[M+H]+	7.861	0.946564598132411	1	C18	Lipids and lipid-like molecules	Fatty Acyls	Fatty acid esters	"36816-10-1"	HMDB0006469	Lipids and lipid-like molecules	Fatty Acyls	Fatty acid esters	-	-	-	LMFA07070009	Fatty Acyls [FA]	Fatty esters [FA07]	Fatty acyl carnitines [FA0707]	6450015	CCCCC\C=C/C\C=C/CCCCCCCC(=O)O[C@H](CC(O)=O)C[N+](C)(C)C	MJLXQSQYKZWZCB-DQFWFXSYSA-O	0.374476	-1.41705	0.00320575	1	2.76168	down
Com_3286_pos	4-Methylhexanoylcarnitine	P	C14H27NO4	273.194	274.202	1.46641	[M+H]+	5.69	0.767879120775496	2	C18	Lipids and lipid-like molecules	Fatty Acyls	Fatty acid esters	"-"	HMDB0241036	Lipids and lipid-like molecules	Fatty Acyls	Fatty acid esters	-	-	-	-	-	-	-	-	CCC(C)CCC(=O)OC(CC([O-])=O)C[N+](C)(C)C	ACFMZWWFBAJSPV-UHFFFAOYSA-N	0.356138	-1.48949	0.00329133	1	2.3516	down
Com_2253_pos	O-PHOSPHO-DL-SERINE	P	C3H8NO6P	185.009	186.017	2.74932	[M+H]+	1.35	0.535849168923019	2	C18	Organic acids and derivatives	Carboxylic acids and derivatives	Amino acids, peptides, and analogues	-	HMDB0001721	Organic acids and derivatives	Carboxylic acids and derivatives	Amino acids, peptides, and analogues	-	-	-	-	-	-	-	-	O=C(O)C(N)COP(=O)(O)O	BZQFBWGGLXLEPQ-UHFFFAOYSA-N	0.705412	-0.503462	0.00370533	1	2.01534	down
Com_3125_pos	(4,8,8-trimethyldecahydro-1,4-methanoazulen-9-yl)methanol	P	C15H26O	222.198	261.162	0.628622	[M+K]+	5.37	0.515969856986157	2	C18	Lipids and lipid-like molecules	Prenol lipids	Sesquiterpenoids	-	-	-	-	-	-	-	-	-	-	-	-	-	OCC1C2CCC3C2C(C)(C)CCCC13C	VZJHQHUOVIDRCF-UHFFFAOYSA-N	0.461594	-1.1153	0.00386277	1	1.25875	down
Com_4708_pos	(6Z,9Z)-Hexadecadienoylcarnitine	P	C23H41NO4	395.304	396.311	0.234872	[M+H]+	7.265	0.686240509643728	2	C18	Lipids and lipid-like molecules	Fatty Acyls	Fatty acid esters	"-"	HMDB0241482	Lipids and lipid-like molecules	Fatty Acyls	Fatty acid esters	-	-	-	-	-	-	-	-	CCCCCCC=CCC=CCCCCC(=O)OC(CC([O-])=O)C[N+](C)(C)C	VFMSRANYBNFART-UHFFFAOYSA-N	0.270447	-1.88658	0.00420237	1	2.63558	down
Com_3638_pos	Non-7-enoylcarnitine	P	C16H29NO4	299.21	300.217	0.959649	[M+H]+	5.867	0.671150202380447	2	C18	Lipids and lipid-like molecules	Fatty Acyls	Fatty acid esters	"-"	HMDB0241748	Lipids and lipid-like molecules	Fatty Acyls	Fatty acid esters	-	-	-	-	-	-	-	-	CC=CCCCCCC(=O)OC(CC([O-])=O)C[N+](C)(C)C	MBPBURNMLKOCOK-UHFFFAOYSA-N	0.426659	-1.22884	0.00494114	1	1.97093	down
Com_4410_pos	Arg Trp	P	C17H24N6O3	360.191	361.199	0.84095	[M+H]+	6.948	0.70806043024974	2	C18	Organic acids and derivatives	Carboxylic acids and derivatives	Amino acids, peptides, and analogues	-	-	-	-	-	-	-	-	-	-	-	-	-	C1=CC=C2C(=C1)C(=CN2)CC(C(=O)O)NC(=O)C(CCCN=C(N)N)N	QADCERNTBWTXFV-JSGCOSHPSA-N	0.403975	-1.30766	0.00570519	0.96	1.00732	down
Com_557_pos	Methyl beta-D-Galactopyranoside	P	C7H14O6	194.079	217.069	1.35502	[M+Na]+	1.389	0.61801811515166	1	C18	Organic oxygen compounds	Organooxygen compounds	Carbohydrates and carbohydrate conjugates	"1824-94-8"	-	-	-	-	Methyl beta-D-galactoside; Methyl beta-D-galactopyranoside	C03619	map02010	-	-	-	-	-	COC1C(C(C(C(O1)CO)O)O)O	HOVAGTYPODGVJG-VOQCIKJUSA-N	2.56765	1.36045	0.00631592	1	1.04829	up
Com_3714_pos	2-Ethylpentanedioylcarnitine	P	C14H25NO6	303.168	304.176	2.00857	[M+H]+	5.106	0.667286572688112	2	C18	Lipids and lipid-like molecules	Fatty Acyls	Fatty acid esters	"-"	HMDB0241912	Lipids and lipid-like molecules	Fatty Acyls	Fatty acid esters	-	-	-	-	-	-	-	-	CCC(CCC(=O)OC(CC([O-])=O)C[N+](C)(C)C)C(O)=O	WUDIYCFSLSSOAB-UHFFFAOYSA-N	0.386594	-1.37111	0.00659263	0.96	2.18867	down
Com_4661_pos	Urapidil	P	C20H29N5O3	387.227	388.234	0.582507	[M+H]+	5.508	-	3	C18	Organoheterocyclic compounds	Diazinanes	Piperazines	"34661-75-1"	HMDB0259712	Organoheterocyclic compounds	Diazinanes	Piperazines	-	-	-	-	-	-	-	-	O=C1C=C(NCCCN2CCN(C=3C=CC=CC3OC)CC2)N(C(=O)N1C)C	ICMGLRUYEQNHPF-UHFFFAOYSA-N	0.0873732	-3.51667	0.00708094	1	3.51414	down
Com_4993_pos	13-Hydroxyoctadecanoylcarnitine	P	C25H49NO5	443.361	444.369	0.595284	[M+H]+	8.266	0.709117379770086	2	C18	Lipids and lipid-like molecules	Fatty Acyls	Fatty acid esters	"-"	HMDB0241521	Lipids and lipid-like molecules	Fatty Acyls	Fatty acid esters	-	-	-	-	-	-	-	-	CCCCCC(O)CCCCCCCCCCCC(=O)OC(CC([O-])=O)C[N+](C)(C)C	DLMLREHNHPYYRN-UHFFFAOYSA-N	0.233149	-2.10067	0.00739335	1	1.36694	down
Com_3279_pos	12-Hydroxy-13-methylpodocarpa-8,11,13-trien-3-one	P	C18H24O2	272.178	273.185	0.515546	[M+H]+	6.301	0.739144728536246	2	C18	Lipids and lipid-like molecules	Prenol lipids	Diterpenoids	-	-	-	-	-	-	-	-	-	-	-	-	-	CC1=CC2=C(C=C1O)C3(CCC(=O)C(C3CC2)(C)C)C	MBULUNFSSAYJCH-YJBOKZPZSA-N	0.634914	-0.655366	0.00762874	1	1.09896	down
Com_696_pos	N'-Formylkynurenine	P	C11H12N2O4	236.08	237.088	2.59163	[M+H]+	4.941	0.92249045205221	1	C18	Organic oxygen compounds	Organooxygen compounds	Carbonyl compounds	"1022-31-7"	HMDB0001200	Organic oxygen compounds	Organooxygen compounds	Carbonyl compounds	-	C02406	map00380	-	-	-	-	910	NC(CC(=O)C1=CC=CC=C1NC=O)C(O)=O	BYHJHXPTQMMKCA-UHFFFAOYSA-N	0.443091	-1.17432	0.00817306	0.96	3.52594	down
Com_2302_pos	1-Carboxyethylvaline	P	C8H15NO4	189.1	190.108	3.12772	[M+H]+	5.492	0.665031380304551	2	C18	Organic acids and derivatives	Carboxylic acids and derivatives	Amino acids, peptides, and analogues	"179795-16-5"	HMDB0240627	Organic acids and derivatives	Carboxylic acids and derivatives	Amino acids, peptides, and analogues	-	-	-	-	-	-	-	-	CC(C)[C@H](N[C@H](C)C(O)=O)C(O)=O	MHWYRGPPKCKIQY-RITPCOANSA-N	0.633829	-0.657835	0.00830878	0.96	1.47854	down
Com_1233_pos	Kyotorphin	P	C15H23N5O4	337.175	320.171	1.66732	[M+H-H2O]+	4.695	-	3	C18	Organic acids and derivatives	Carboxylic acids and derivatives	Amino acids, peptides, and analogues	"70904-56-2"	HMDB0005768	Organic acids and derivatives	Carboxylic acids and derivatives	Amino acids, peptides, and analogues	-	C02993	-	-	-	-	-	123804	N[C@@H](CC1=CC=C(O)C=C1)C(=O)N[C@@H](CCCNC(N)=N)C(O)=O	JXNRXNCCROJZFB-RYUDHWBXSA-N	0.363967	-1.45812	0.00947808	0.92	1.28243	down
Com_4477_pos	(4Z)-Tetradec-4-enoylcarnitine	P	C21H39NO4	369.288	370.295	0.311757	[M+H]+	7.082	0.736070484851123	2	C18	Lipids and lipid-like molecules	Fatty Acyls	Fatty acid esters	"-"	HMDB0241359	Lipids and lipid-like molecules	Fatty Acyls	Fatty acid esters	-	-	-	-	-	-	-	139917650	CCCCCCCCCC=CCCC(=O)OC(CC([O-])=O)C[N+](C)(C)C	YDCPEOZDPGEWSW-UHFFFAOYSA-N	0.291291	-1.77947	0.00996045	0.96	2.48469	down
Com_1476_pos	Palmitoylcarnitine	P	C23H46NO4+	400.343	400.342	0.174959	[M+H]+	8.113	0.999346966431389	1	C18	Lipids and lipid-like molecules	Fatty Acyls	Fatty acid esters	"6865-14-1"	HMDB0240783	Lipids and lipid-like molecules	Fatty Acyls	Fatty acid esters	-	-	-	LMFA07070004	Fatty Acyls [FA]	Fatty esters [FA07]	Fatty acyl carnitines [FA0707]	462	CCCCCCCCCCCCCCCC(=O)OC(CC(=O)O)C[N+](C)(C)C	XOMRRQXKHMYMOC-UHFFFAOYSA-O	0.446977	-1.16173	0.0100674	0.92	2.50336	down
Com_5026_pos	(9Z)-Icos-9-enoylcarnitine	P	C27H51NO4	453.382	454.389	0.371417	[M+H]+	8.931	0.765010622622901	2	C18	Lipids and lipid-like molecules	Fatty Acyls	Fatty acid esters	"-"	HMDB0241572	Lipids and lipid-like molecules	Fatty Acyls	Fatty acid esters	-	-	-	-	-	-	-	-	CCCCCCCCCCC=CCCCCCCCC(=O)OC(CC([O-])=O)C[N+](C)(C)C	JBEFEJXBJYXSLO-UHFFFAOYSA-N	0.356605	-1.4876	0.0104334	1	1.29627	down
Com_1440_pos	Apocholic acid	P	C24H38O4	390.277	373.274	0.330536	[M+H-H2O]+	7.22	0.925466064336231	1	C18	Lipids and lipid-like molecules	Steroids and steroid derivatives	Bile acids, alcohols and derivatives	"641-81-6"	-	-	-	-	-	C15375	-	LMST04010224	Sterol Lipids [ST]	Bile acids and derivatives [ST04]	C24 bile acids, alcohols, and derivatives [ST0401]	101818	CC(CCC(=O)O)C1CCC2=C3CCC4CC(CCC4(C3CC(C12C)O)C)O	XWJTYEGVQBFZHI-IMPNNSMHSA-N	0.302616	-1.72444	0.0106504	0.96	1.58513	down
Com_4574_pos	3-Hydroxytetradeca-8,10,12-trienoylcarnitine	P	C21H35NO5	381.252	382.259	0.0878046	[M+H]+	6.311	0.616785027649587	2	C18	Lipids and lipid-like molecules	Fatty Acyls	Fatty acid esters	"-"	HMDB0241410	Lipids and lipid-like molecules	Fatty Acyls	Fatty acid esters	-	-	-	-	-	-	-	-	CC=CC=CC=CCCCCC(O)CC(=O)OC(CC([O-])=O)C[N+](C)(C)C	VKKFTWOLEPWQFQ-UHFFFAOYSA-N	0.404389	-1.30618	0.0106899	0.96	3.05061	down
Com_4020_pos	undec-10-enoylcarnitine	P	C18H33NO4	327.241	328.248	0.536536	[M+H]+	6.231	0.708921586800142	2	C18	Lipids and lipid-like molecules	Fatty Acyls	Fatty acid esters	"-"	HMDB0241164	Lipids and lipid-like molecules	Fatty Acyls	Fatty acid esters	-	-	-	-	-	-	-	139947482	C[N+](C)(C)CC(CC([O-])=O)OC(=O)CCCCCCCCC=C	SQQZNBCPXXAGNF-UHFFFAOYSA-N	0.474542	-1.07539	0.0124707	0.92	1.75651	down
Com_4088_pos	6-Hydroxyoct-2-enedioylcarnitine	P	C15H25NO7	331.163	332.17	2.43854	[M+H]+	5.016	-	3	C18	Lipids and lipid-like molecules	Fatty Acyls	Fatty acid esters	"-"	HMDB0241712	Lipids and lipid-like molecules	Fatty Acyls	Fatty acid esters	-	-	-	-	-	-	-	-	C[N+](C)(C)CC(CC([O-])=O)OC(=O)C=CCCC(O)CC(O)=O	NDLDUPVFLCFGCM-UHFFFAOYSA-N	0.43536	-1.19972	0.0128585	1	1.5172	down
Com_661_pos	Dodecanedioic acid	P	C12H22O4	230.152	231.16	1.88307	[M+H]+	6.008	0.638241526790327	1	C18	Lipids and lipid-like molecules	Fatty Acyls	Fatty acids and conjugates	"693-23-2"	HMDB0000623	Lipids and lipid-like molecules	Fatty Acyls	Fatty acids and conjugates	-	C02678	-	LMFA01170009	Fatty Acyls [FA]	Fatty Acids and Conjugates [FA01]	Dicarboxylic acids [FA0117]	12736	OC(=O)CCCCCCCCCCC(O)=O	TVIDDXQYHWJXFK-UHFFFAOYSA-N	0.643162	-0.636746	0.0132141	1	2.00847	down
Com_5023_pos	(11Z,14Z)-Eicosadienoylcarnitine	P	C27H49NO4	451.366	452.374	0.653675	[M+H]+	8.498	0.710393945922041	2	C18	Lipids and lipid-like molecules	Fatty Acyls	Fatty acid esters	"-"	HMDB0240747	Lipids and lipid-like molecules	Fatty Acyls	Fatty acid esters	-	-	-	LMFA07070011	Fatty Acyls [FA]	Fatty esters [FA07]	Fatty acyl carnitines [FA0707]	71464509	[H]\C(CCCCC)=C(/[H])C\C([H])=C(\[H])CCCCCCCCCC(=O)OC(CC([O-])=O)C[N+](C)(C)C	OLZWDVKTOGTVLC-UTJQPWESSA-N	0.325439	-1.61954	0.013644	0.92	2.45251	down
Com_1514_pos	Oleylcarnitine	P	C25H48NO4	426.358	426.358	0.123829	[M+H]+	8.29	0.975150751890043	1	C18	Lipids and lipid-like molecules	Fatty Acyls	Fatty acid esters	"38677-66-6"	HMDB0005065	Lipids and lipid-like molecules	Fatty Acyls	Fatty acid esters	-	-	-	-	-	-	-	46907933	CCCCCCCC\C=C/CCCCCCCC(=O)O[C@H](CC(O)=O)C[N+](C)(C)C	IPOLTUVFXFHAHI-WHIOSMTNSA-O	0.525137	-0.929235	0.0137729	0.96	1.58732	down
Com_4799_pos	N-Linoleoyl Glutamic acid	P	C23H39NO5	409.283	410.29	0.61359	[M+H]+	6.638	0.507943703858577	2	C18	Organic acids and derivatives	Carboxylic acids and derivatives	Amino acids, peptides, and analogues	"-"	HMDB0241976	Organic acids and derivatives	Carboxylic acids and derivatives	Amino acids, peptides, and analogues	-	-	-	-	-	-	-	73717686	CCCCCC=CCC=CCCCCCCCC(=O)NC(CCC(O)=O)C(O)=O	KUOWDMBZTRBDRI-UHFFFAOYSA-N	0.49791	-1.00604	0.0140018	0.92	1.26939	down
Com_2446_pos	1-Carboxyethylleucine	P	C9H17NO4	203.116	204.124	2.28687	[M+H]+	5.707	0.600168037337591	2	C18	Organic acids and derivatives	Carboxylic acids and derivatives	Amino acids, peptides, and analogues	"179795-15-4"	HMDB0240626	Organic acids and derivatives	Carboxylic acids and derivatives	Amino acids, peptides, and analogues	-	-	-	-	-	-	-	-	CC(C)C[C@H](N[C@H](C)C(O)=O)C(O)=O	DBYZWPUDPKAERO-RQJHMYQMSA-N	0.581197	-0.7829	0.0140705	0.96	1.12755	down
Com_4585_pos	Pentadeca-5,12-dienoylcarnitine	P	C22H39NO4	381.288	382.295	1.63398	[M+H]+	6.842	0.606847814073043	2	C18	Lipids and lipid-like molecules	Fatty Acyls	Fatty acid esters	"-"	HMDB0241443	Lipids and lipid-like molecules	Fatty Acyls	Fatty acid esters	-	-	-	-	-	-	-	-	CCC=CCCCCCC=CCCCC(=O)OC(CC([O-])=O)C[N+](C)(C)C	AUVOHJRGGUIKCH-UHFFFAOYSA-N	0.270903	-1.88415	0.0147531	0.96	2.22459	down
Com_1305_pos	cis-7,10,13,16-Docosic acidtraenoic acid	P	C22H36O2	332.272	333.279	0.323088	[M+H]+	10.566	0.975352553726769	1	C18	Lipids and lipid-like molecules	Fatty Acyls	Fatty acids and conjugates	"28874-58-0"	HMDB0002226	Lipids and lipid-like molecules	Fatty Acyls	Fatty acids and conjugates	7,10,13,16-Docosatetraenoic acid; (7Z,10Z,13Z,16Z)-Docosa-7,10,13,16-tetraenoic acid; Adrenic acid	C16527	map01040;map04216	LMFA01030178	Fatty Acyls [FA]	Fatty Acids and Conjugates [FA01]	Unsaturated fatty acids [FA0103]	5497181	CCCCC\C=C/C\C=C/C\C=C/C\C=C/CCCCCC(O)=O	TWSWSIQAPQLDBP-DOFZRALJSA-N	2.26764	1.18119	0.0160643	1	1.50491	up
Com_5509_pos	PC 17:0-16:1-d5	P	C41H80NO8P	745.562	746.57	0.731953	[M+H]+	10.875	0.77748176538245	2	C18	Lipids and lipid-like molecules	Glycerophospholipids	Glycerophosphocholines	-	-	-	-	-	-	-	-	-	-	-	-	-	[H]C(OC(=O)CCCCCCCC=CCCCCCC)(C([H])([H])OC(=O)CCCCCCCCCCCCCCCC)C([H])([H])OP(=O)([O-])OCC[N+](C)(C)C	DISVYZNGGMDUPX-FEZSZEOVSA-N	1.53315	0.616495	0.0162886	0.88	1.41141	up
Com_2646_pos	5-(delta-Carboxybutyl)homocysteine	P	C8H15NO4S	221.072	222.08	2.80128	[M+H]+	4.621	-	3	C18	Organic acids and derivatives	Carboxylic acids and derivatives	Amino acids, peptides, and analogues	"-"	HMDB0246764	Organic acids and derivatives	Carboxylic acids and derivatives	Amino acids, peptides, and analogues	-	-	-	-	-	-	-	44413151	NC(CCSCCCC(O)=O)C(O)=O	GAWAENRCVHPTKZ-UHFFFAOYSA-N	0.42601	-1.23104	0.0171393	1	1.13711	down
Com_621_pos	7-Ethoxy-4-methylcoumarin	P	C12H12O3	204.079	227.068	2.73285	[M+Na]+	5.713	0.733389133805536	1	C18	Phenylpropanoids and polyketides	Coumarins and derivatives	-	"87-05-8"	HMDB0035095	Phenylpropanoids and polyketides	Coumarins and derivatives	-	-	-	-	-	-	-	-	66595	CCOC1=CC2=C(C=C1)C(C)=CC(=O)O2	NKRISXMDKXBVRJ-UHFFFAOYSA-N	0.286235	-1.80473	0.0181585	0.92	2.4374	down
Com_2919_pos	bis-(4-hydroxybenzyl)sulfide	P	C14H14O2S	246.071	247.079	1.18719	[M+H]+	6.428	-	3	C18	Benzenoids	Phenols	1-hydroxy-2-unsubstituted benzenoids	-	-	-	-	-	-	-	-	-	-	-	-	-	C1=CC(=CC=C1CSCC2=CC=C(C=C2)O)O	OEISQDWSEZCYNH-UHFFFAOYSA-N	0.221736	-2.17308	0.0194291	1	2.73524	down
Com_1434_pos	Tetradecanoylcarnitine	P	C21H42NO4	372.311	372.311	0.512819	[M+H]+	7.447	0.998593865397868	1	C18	Lipids and lipid-like molecules	Fatty Acyls	Fatty acid esters	"25597-07-3"	HMDB0005066	Lipids and lipid-like molecules	Fatty Acyls	Fatty acid esters	-	-	-	LMFA07070107	Fatty Acyls [FA]	Fatty esters [FA07]	Fatty acyl carnitines [FA0707]	53477791	CCCCCCCCCCCCCC(=O)O[C@H](CC(O)=O)C[N+](C)(C)C	PSHXNVGSVNEJBD-LJQANCHMSA-O	0.229854	-2.12121	0.0196569	0.96	2.40498	down
Com_4903_pos	(6Z,8Z)-Hexadeca-6,8-dienedioylcarnitine	P	C23H39NO6	425.278	426.285	1.06011	[M+H]+	5.934	-	3	C18	Lipids and lipid-like molecules	Fatty Acyls	Fatty acid esters	"-"	HMDB0241487	Lipids and lipid-like molecules	Fatty Acyls	Fatty acid esters	-	-	-	-	-	-	-	-	C[N+](C)(C)CC(CC([O-])=O)OC(=O)CCCCC=CC=CCCCCCCC(O)=O	RQVCQRAPHKKDFP-UHFFFAOYSA-N	0.37938	-1.39828	0.0200971	0.92	1.58919	down
Com_1346_pos	Dodecanoylcarnitine	P	C19H38NO4	344.28	344.28	0.873939	[M+H]+	6.852	0.987413820106342	1	C18	Lipids and lipid-like molecules	Fatty Acyls	Fatty acid esters	"25518-54-1"	HMDB0002250	Lipids and lipid-like molecules	Fatty Acyls	Fatty acid esters	-	-	-	LMFA07070090	Fatty Acyls [FA]	Fatty esters [FA07]	Fatty acyl carnitines [FA0707]	168381	CCCCCCCCCCCC(=O)O[C@H](CC(O)=O)C[N+](C)(C)C	FUJLYHJROOYKRA-QGZVFWFLSA-O	0.24087	-2.05368	0.0201206	0.92	2.27057	down
Com_4172_pos	Cytosporin D	P	C19H30O5	338.209	339.217	0.230167	[M+H]+	6.946	0.770002904259493	2	C18	Organoheterocyclic compounds	Oxanes	-	-	-	-	-	-	-	-	-	-	-	-	-	-	CCCCCC=CC1=C(C2C3(CC(C(O2)(C)C)O)C(C1O)O3)CO	BAJVQMTZYHWAMD-UDIPEWIUSA-N	0.317982	-1.65298	0.0209258	0.88	1.40968	down
Com_4800_pos	(9Z,12Z)-3-Hydroxyhexadecadienoylcarnitine	P	C23H41NO5	411.298	412.306	0.853471	[M+H]+	6.883	0.639476265993353	2	C18	Lipids and lipid-like molecules	Fatty Acyls	Fatty acid esters	"-"	HMDB0240762	Lipids and lipid-like molecules	Fatty Acyls	Fatty acid esters	-	-	-	LMFA07070026	Fatty Acyls [FA]	Fatty esters [FA07]	Fatty acyl carnitines [FA0707]	71464484	[H]\C(CCC)=C(/[H])C\C([H])=C(\[H])CCCCCC(O)CC(=O)OC(CC([O-])=O)C[N+](C)(C)C	CPHHQDCIGLXPCO-NQLNTKRDSA-N	0.273996	-1.86777	0.0209558	0.92	2.2155	down
Com_4166_pos	Jiadifenin	P	C16H18O8	338.1	339.107	2.5588	[M+H]+	5.547	-	3	C18	Organoheterocyclic compounds	Oxepanes	-	-	-	-	-	-	-	-	-	-	-	-	-	-	CC1C(=O)C=C2C13CC(C4(C2(COC4=O)C)O)OC3(C(=O)OC)O	RVLZTXZDKYFFMN-LRCVSGIZSA-N	0.595887	-0.746889	0.0211159	1	1.59211	down
Com_4414_pos	Moguisteine	P	C16H21NO5S	339.114	362.103	2.13496	[M+Na]+	4.803	0.503542285310678	2	C18	Benzenoids	Phenol ethers	Anisoles	"119637-67-1"	HMDB0254834	Benzenoids	Phenol ethers	Anisoles	-	-	-	-	-	-	-	-	O=C(OCC)CC(=O)N1CCSC1COC=2C=CC=CC2OC	WSYVIAQNTFPTBI-UHFFFAOYSA-N	0.342286	-1.54673	0.0212348	0.88	2.64975	down
Com_1428_pos	Arachidonoyl ethanolamide	P	C22H37NO2	347.282	370.272	0.466793	[M+Na]+	9.128	0.694224020034866	1	C18	Organic nitrogen compounds	Organonitrogen compounds	Amines	"94421-68-8"	HMDB0004080	Organic nitrogen compounds	Organonitrogen compounds	Amines	Anandamide; Arachidonylethanolamide; N-(5Z,8Z,11Z,14Z-icosatetraenoyl)-ethanolamide; AEA	C11695	map04080;map04750;map04723	LMFA08040056	Fatty Acyls [FA]	Fatty amides [FA08]	N-acyl ethanolamines (endocannabinoids) [FA0804]	5281969	CCCCC\C=C/C\C=C/C\C=C/C\C=C/CCCC(=O)NCCO	LGEQQWMQCRIYKG-DOFZRALJSA-N	0.48975	-1.02988	0.0229829	0.96	2.70842	down
Com_4353_pos	2-Methoxyacetaminophen glucuronide	P	C15H19NO9	357.106	358.114	1.13022	[M+H]+	1.808	-	3	C18	Organic oxygen compounds	Organooxygen compounds	Carbohydrates and carbohydrate conjugates	"53446-12-1"	HMDB0240215	Organic oxygen compounds	Organooxygen compounds	Carbohydrates and carbohydrate conjugates	-	-	-	-	-	-	-	-	COC1=C(NC(C)=O)C=CC(O[C@@H]2O[C@@H]([C@@H](O)[C@H](O)[C@H]2O)C(O)=O)=C1	GDCCQRYSPGZVPX-DKBOKBLXSA-N	0.470794	-1.08683	0.023637	0.88	1.56162	down
Com_5032_pos	(9Z,11E,13S)-13-Hydroperoxyoctadeca-9,11-dienoylcarnitine	P	C25H45NO6	455.325	456.332	0.36765	[M+H]+	6.731	0.61842507073892	2	C18	Lipids and lipid-like molecules	Fatty Acyls	Fatty acid esters	"-"	HMDB0241877	Lipids and lipid-like molecules	Fatty Acyls	Fatty acid esters	-	-	-	-	-	-	-	-	CCCCCC(OO)C=CC=CCCCCCCCC(=O)OC(CC([O-])=O)C[N+](C)(C)C	SMCYPFQUTNXECF-UHFFFAOYSA-N	0.398464	-1.32748	0.0237222	1	1.48293	down
Com_5005_pos	(5Z,8Z,11Z,14Z,17Z)-Icosa-5,8,11,14,17-pentaenoylcarnitine	P	C27H43NO4	445.319	446.327	0.614618	[M+H]+	7.477	0.630798198425801	2	C18	Lipids and lipid-like molecules	Fatty Acyls	Fatty acid esters	"-"	HMDB0241609	Lipids and lipid-like molecules	Fatty Acyls	Fatty acid esters	-	-	-	-	-	-	-	-	CCC=CCC=CCC=CCC=CCC=CCCCC(=O)OC(CC([O-])=O)C[N+](C)(C)C	USUPQTJPNBGUSJ-UHFFFAOYSA-N	0.477576	-1.0662	0.024123	0.92	1.13485	down
Com_4718_pos	(2E,4Z)-Tetradeca-2,4-dienedioylcarnitine	P	C21H35NO6	397.246	398.254	0.66493	[M+H]+	5.836	-	3	C18	Lipids and lipid-like molecules	Fatty Acyls	Fatty acid esters	"-"	HMDB0241393	Lipids and lipid-like molecules	Fatty Acyls	Fatty acid esters	-	-	-	-	-	-	-	-	C[N+](C)(C)CC(CC([O-])=O)OC(=O)C=CC=CCCCCCCCCC(O)=O	SKNGBOXEFORJEI-UHFFFAOYSA-N	0.244246	-2.03359	0.0241654	0.92	2.66757	down
Com_3976_pos	1,10-Bis(carboxymethylthio)decane	P	C14H26O4S2	322.127	323.135	0.952154	[M+H]+	6.327	-	3	C18	Organic acids and derivatives	Carboxylic acids and derivatives	Dicarboxylic acids and derivatives	"-"	HMDB0244052	Organic acids and derivatives	Carboxylic acids and derivatives	Dicarboxylic acids and derivatives	-	-	-	-	-	-	-	161757	OC(=O)CSCCCCCCCCCCSCC(O)=O	YGPHOWJPGUHNSY-UHFFFAOYSA-N	0.593253	-0.75328	0.025236	0.84	1.22611	down
Com_3789_pos	Sporovexin C	P	C15H19NO6	309.121	310.129	1.01822	[M+H]+	5.017	0.717332091249629	2	C18	Organic acids and derivatives	Carboxylic acids and derivatives	Amino acids, peptides, and analogues	-	-	-	-	-	-	-	-	-	-	-	-	-	CC(CCOC1=CC=C(C=C1)C(=O)NCCC(=O)O)C(=O)O	AQYVBRADYQRCEE-UHFFFAOYSA-N	0.305243	-1.71197	0.0266656	0.92	1.8282	down
Com_4817_pos	10-MethylHexadecanoylcarnitine	P	C24H47NO4	413.351	414.358	0.560342	[M+H]+	8.404	0.776075875915445	2	C18	Lipids and lipid-like molecules	Fatty Acyls	Fatty acid esters	"-"	HMDB0240857	Lipids and lipid-like molecules	Fatty Acyls	Fatty acid esters	-	-	-	-	-	-	-	-	CCCCCCC(C)CCCCCCCCC(=O)OC(CC([O-])=O)C[N+](C)(C)C	PJPFOKKABVRBSC-UHFFFAOYSA-N	0.106241	-3.23459	0.0275977	0.88	3.00604	down
Com_5405_pos	SM(d16:1/16:0)	P	C37H75N2O6P	674.536	675.544	0.966335	[M+H]+	11.504	0.60899034065302	2	C18	Lipids and lipid-like molecules	Sphingolipids	Phosphosphingolipids	"121999-53-9"	HMDB0240616	Lipids and lipid-like molecules	Sphingolipids	Phosphosphingolipids	-	-	-	LMSP03010035	Sphingolipids [SP]	Phosphosphingolipids [SP03]	Ceramide phosphocholines (sphingomyelins) [SP0301]	52931133	[H][C@@](COP([O-])(=O)OCC[N+](C)(C)C)(NC(=O)CCCCCCCCCCCCCCC)[C@H](O)\C=C\CCCCCCCCCCC	RPTUKVYGSPDHGQ-PSALXKTOSA-N	0.662503	-0.594002	0.0282213	1	1.05607	down
Com_3664_pos	1,5-Dihydroxy-2,3-dimethoxy-10-methyl-9-acridone	P	C16H15NO5	301.095	302.103	1.52455	[M+H]+	5.707	-	3	C18	Organoheterocyclic compounds	Quinolines and derivatives	Benzoquinolines	-	-	-	-	-	-	-	-	-	-	-	-	14463129	CN1C2=CC(=C(C(=C2C(=O)C3=C1C(=CC=C3)O)O)OC)OC	WUPPOLDDVHCHKK-UHFFFAOYSA-N	0.3147	-1.66795	0.0285237	0.92	2.29	down
Com_4807_pos	(8Z)-10-Hydroxyhexadecenoylcarnitine	P	C23H43NO5	413.314	414.322	0.502258	[M+H]+	7.185	0.623008820122347	2	C18	Lipids and lipid-like molecules	Fatty Acyls	Fatty acid esters	"-"	HMDB0241480	Lipids and lipid-like molecules	Fatty Acyls	Fatty acid esters	-	-	-	-	-	-	-	-	CCCCCCC(O)C=CCCCCCCC(=O)OC(CC([O-])=O)C[N+](C)(C)C	RVVQPRSGYMIEEO-UHFFFAOYSA-N	0.461241	-1.11641	0.028697	0.92	1.09834	down
Com_4954_pos	8-{3-[(2Z,5Z)-Octa-2,5-dien-1-yl]oxiran-2-yl}octanoylcarnitine	P	C25H43NO5	437.314	438.322	1.00784	[M+H]+	7.139	-	3	C18	Lipids and lipid-like molecules	Fatty Acyls	Fatty acid esters	"-"	HMDB0241889	Lipids and lipid-like molecules	Fatty Acyls	Fatty acid esters	-	-	-	-	-	-	-	-	CCC=CCC=CCC1OC1CCCCCCCC(=O)OC(CC([O-])=O)C[N+](C)(C)C	NFDSDDXSXIEBKH-UHFFFAOYSA-N	0.192555	-2.37666	0.0288858	0.88	1.33555	down
Com_4290_pos	6alpha-Fluoro-17beta-hydroxyandrost-4-en-3-one acetate	P	C21H29FO3	348.21	349.218	1.38693	[M+H]+	6.228	-	3	C18	Lipids and lipid-like molecules	Steroids and steroid derivatives	Steroid esters	-	-	-	-	-	-	C15414	-	-	-	-	-	-	CC(=O)OC1CCC2C1(CCC3C2CC(C4=CC(=O)CCC34C)F)C	WPNUMSNCHRJGOV-CWFJNAJYSA-N	0.437545	-1.1925	0.0291936	0.88	1.48706	down
Com_3253_pos	Micrandrol C	P	C16H14O2S	270.071	271.078	1.9804	[M+H]+	1.309	-	3	C18	Benzenoids	Phenanthrenes and derivatives	Phenanthrols	-	-	-	-	-	-	-	-	-	-	-	-	-	CC1=CC2=C(C=C1O)C3=C(C=C2)C(=C(C=C3)O)SC	JBKKFLUYCPHLQF-UHFFFAOYSA-N	0.247716	-2.01324	0.0303863	1	1.21782	down
Com_762_pos	Antineoplaston A10	P	C13H14N2O3	246.1	247.108	2.72178	[M+H]+	4.906	0.705282546147501	1	C18	Organic acids and derivatives	Carboxylic acids and derivatives	Amino acids, peptides, and analogues	"91531-30-5"	-	-	-	-	-	-	-	-	-	-	-	-	C1CC(=O)NC(=O)C1NC(=O)CC2=CC=CC=C2	OQGRFQCUGLKSAV-JTQLQIEISA-N	0.675238	-0.566531	0.0316799	0.88	1.05767	down
Com_1518_pos	Stearylcarnitine	P	C25H50NO4	428.374	428.374	0.418382	[M+H]+	8.779	0.982501181051076	1	C18	Lipids and lipid-like molecules	Fatty Acyls	Fatty acid esters	"25597-09-5"	HMDB0000848	Lipids and lipid-like molecules	Fatty Acyls	Fatty acid esters	-	-	-	LMFA07070008	Fatty Acyls [FA]	Fatty esters [FA07]	Fatty acyl carnitines [FA0707]	52922056	CCCCCCCCCCCCCCCCCC(=O)O[C@H](CC(O)=O)C[N+](C)(C)C	FNPHNLNTJNMAEE-HSZRJFAPSA-O	0.33262	-1.58805	0.0325484	0.92	1.91603	down
Com_2115_pos	2-Oxoarginine	P	C6H11N3O3	173.08	174.088	1.97113	[M+H]+	1.691	-	3	C18	Organic acids and derivatives	Keto acids and derivatives	Short-chain keto acids and derivatives	"3715-10-4"	HMDB0004225	Organic acids and derivatives	Keto acids and derivatives	Short-chain keto acids and derivatives	5-Guanidino-2-oxopentanoate; 5-Guanidino-2-oxo-pentanoate; 2-Oxo-5-guanidinopentanoate; 2-Oxo-5-guanidino-pentanoate; 2-Oxoarginine	C03771	map00330;map00472;map01100	-	-	-	-	558	NC(N)=NCCCC(=O)C(O)=O	ARBHXJXXVVHMET-UHFFFAOYSA-N	0.24897	-2.00596	0.0327991	0.88	3.18301	down
Com_4198_pos	Macrosphelide B	P	C16H20O8	340.116	341.123	0.465273	[M+H]+	5.303	-	3	C18	Phenylpropanoids and polyketides	Macrolides and analogues	-	-	-	-	-	-	-	-	-	-	-	-	-	-	CC1CC(=O)OC(C(=O)C=CC(=O)OC(C(C=CC(=O)O1)O)C)C	BUJQDSFTDISLDT-YDFGWWAZSA-N	0.321215	-1.63839	0.0334436	0.88	2.0622	down
Com_37_pos	MeAIB	P	C5H11NO2	117.079	118.087	2.78885	[M+H]+	1.92	0.612699712949322	1	C18	Organic acids and derivatives	Carboxylic acids and derivatives	Amino acids, peptides, and analogues	"2566-34-9"	HMDB0002141	Organic acids and derivatives	Carboxylic acids and derivatives	Amino acids, peptides, and analogues	-	-	-	-	-	-	-	6951124	CNC(C)(C)C(O)=O	DLAMVQGYEVKIRE-UHFFFAOYSA-N	0.751451	-0.412249	0.0339722	0.88	1.39693	down
Com_5354_pos	DG(18:1(9Z)/16:0/0:0)	P	C37H70O5	594.522	617.512	1.07812	[M+Na]+	11.033	-	3	C18	Lipids and lipid-like molecules	Glycerolipids	Diradylglycerols	"-"	HMDB0007214	Lipids and lipid-like molecules	Glycerolipids	Diradylglycerols	-	-	-	LMGL02010005	Glycerolipids [GL]	Diradylglycerols [GL02]	Diacylglycerols [GL0201]	5283471	[H][C@](CO)(COC(=O)CCCCCCC\C=C/CCCCCCCC)OC(=O)CCCCCCCCCCCCCCC	DOZKMFVMCATMEH-OZKTZCCCSA-N	3.49019	1.80331	0.0346478	0.84	2.47134	up
Com_3041_pos	Actinopolysporin C	P	C16H30O2	254.225	255.232	0.204135	[M+H]+	9.699	-	3	C18	Lipids and lipid-like molecules	Prenol lipids	Monoterpenoids	-	-	-	-	-	-	-	-	-	-	-	-	-	CCC(=O)C(=CC(C)CC(C)CC(C)(CC)O)C	NFZDDCVNVZBRDV-GXDHUFHOSA-N	2.72604	1.4468	0.0347052	0.92	1.88443	up
Com_2077_pos	IS_2-FLUROPHENYLGLYCINE	P	C8H8FNO2	169.054	170.062	4.77646	[M+H]+	1.334	-	3	C18	Organic acids and derivatives	Carboxylic acids and derivatives	Amino acids, peptides, and analogues	-	-	-	-	-	-	-	-	-	-	-	-	-	O=C(O)CNC=1C=CC=CC1F	VCJRLZZBUWJOGG-UHFFFAOYSA-N	0.624465	-0.679307	0.0352974	0.92	1.5843	down
Com_4040_pos	7-hydroxygranisetron	P	C18H24N4O2	328.19	329.198	2.75833	[M+H]+	9.697	-	3	C18	Organoheterocyclic compounds	Benzopyrazoles	Indazoles	"133841-15-3"	HMDB0061062	Organoheterocyclic compounds	Benzopyrazoles	Indazoles	-	-	-	-	-	-	-	46233635	[H][C@]12CCC[C@@]([H])(CC(C1)N=C(O)C1=NN(C)C3=C1C=CC=C3O)N2C	AJEBHUMZPBDLQF-STQMWFEESA-N	2.2286	1.15614	0.0359628	0.96	1.2837	up
Com_111_pos	2-Phenylacetamide	P	C8H9NO	135.068	136.076	2.39942	[M+H]+	4.874	0.687847217602044	1	C18	Benzenoids	Benzene and substituted derivatives	Phenylacetamides	"103-81-1"	HMDB0010715	Benzenoids	Benzene and substituted derivatives	Phenylacetamides	2-Phenylacetamide; alpha-Phenylacetamide	C02505	map00643;map00360;map01120	-	-	-	-	7680	NC(=O)CC1=CC=CC=C1	LSBDFXRDZJMBSC-UHFFFAOYSA-N	0.533214	-0.907212	0.0361732	0.92	1.22834	down
Com_2945_pos	N-(4-Coumaroyl)-L-homoserine lactone	P	C13H13NO4	247.084	248.092	2.0875	[M+H]+	4.972	-	3	C18	Organic acids and derivatives	Carboxylic acids and derivatives	Amino acids, peptides, and analogues	-	-	-	-	-	-	C20677	map02024	LMFA08030044	Fatty Acyls [FA]	Fatty amides [FA08]	Fatty acyl homoserine lactones [FA0803]	-	C1COC(=O)C1NC(=O)C=CC2=CC=C(C=C2)O	CCIXZFJYFQJTGK-GQOHGMTASA-N	0.561605	-0.832371	0.0403048	0.92	1.02107	down
Com_2285_pos	2-Oxosuberate	P	C8H12O5	188.068	189.076	2.02742	[M+H]+	2.281	-	3	C18	Organic acids and derivatives	Keto acids and derivatives	Medium-chain keto acids and derivatives	-	-	-	-	-	2-Oxosuberate; 2-Oxooctanedionic acid; alpha-Ketosuberate	C16589	map00680;map01210;map01120	-	-	-	-	-	C(CCC(=O)C(=O)O)CCC(=O)O	HAGOOZVJLSSXGZ-UHFFFAOYSA-N	5.88219	2.55635	0.0429182	0.88	1.35149	up
Com_4747_pos	(7Z)-Tetradec-7-enedioylcarnitine	P	C21H37NO6	399.262	400.27	1.33467	[M+H]+	6.003	0.569907120108175	2	C18	Lipids and lipid-like molecules	Fatty Acyls	Fatty acid esters	"-"	HMDB0241366	Lipids and lipid-like molecules	Fatty Acyls	Fatty acid esters	-	-	-	-	-	-	-	-	C[N+](C)(C)CC(CC([O-])=O)OC(=O)CCCCCC=CCCCCCC(O)=O	DPFFEQHNSKMIOD-UHFFFAOYSA-N	0.378999	-1.39973	0.0441513	0.84	2.48912	down
Com_3265_pos	Hept-5-enoylcarnitine	P	C14H25NO4	271.178	272.186	2.33714	[M+H]+	5.536	0.660852269138759	2	C18	Lipids and lipid-like molecules	Fatty Acyls	Fatty acid esters	"-"	HMDB0241683	Lipids and lipid-like molecules	Fatty Acyls	Fatty acid esters	-	-	-	-	-	-	-	-	CC=CCCCC(=O)OC(CC([O-])=O)C[N+](C)(C)C	HHQHYPIBDIJESJ-UHFFFAOYSA-N	0.516117	-0.95423	0.0456379	0.88	2.04504	down
Com_1348_pos	N-(p-Coumaroyl) Serotonin	P	C19H18N2O3	322.132	345.12	1.45446	[M+Na]+	5.489	0.632536447928557	1	C18	Organoheterocyclic compounds	Indoles and derivatives	Tryptamines and derivatives	"68573-24-0"	HMDB0038340	Organoheterocyclic compounds	Indoles and derivatives	Tryptamines and derivatives	-	-	-	-	-	-	-	5458879	OC1=CC=C(\C=C\C(=O)NCCC2=CNC3=C2C=C(O)C=C3)C=C1	WLZPAFGVOWCVMG-FPYGCLRLSA-N	0.585024	-0.773433	0.047225	0.92	1.27611	down
Com_5231_pos	Orlistat	P	C29H53NO5	495.392	534.356	0.2253	[M+K]+	9.439	-	3	C18	Organic acids and derivatives	Carboxylic acids and derivatives	Amino acids, peptides, and analogues	"96829-58-2"	HMDB0015215	Organic acids and derivatives	Carboxylic acids and derivatives	Amino acids, peptides, and analogues	-	-	-	-	-	-	-	-	O=CNC(C(=O)OC(CCCCCCCCCCC)CC1OC(=O)C1CCCCCC)CC(C)C	AHLBNYSZXLDEJQ-FWEHEUNISA-N	2.04374	1.03121	0.0485714	0.84	1.5983	up
Com_2594_pos	Propionyl-carnitine	P	C10H19NO4	217.131	218.139	1.65683	[M+H]+	3.801	0.951575363105353	2	C18	Lipids and lipid-like molecules	Fatty Acyls	Fatty acid esters	-	-	-	-	-	-	-	-	LMFA07070005	Fatty Acyls [FA]	Fatty esters [FA07]	Fatty acyl carnitines [FA0707]	-	O=C([O-])CC(OC(=O)CC)C[N+](C)(C)C	UFAHZIUFPNSHSL-MRVPVSSYSA-N	0.384392	-1.37935	0.0490953	0.84	2.24225	down
Com_2451_pos	N(6)-glycyl-L-lysine	P	C8H17N3O3	203.127	204.135	1.88342	[M+H]+	2.416	0.60447179025137	2	C18	Organic acids and derivatives	Carboxylic acids and derivatives	Amino acids, peptides, and analogues	-	-	-	-	-	-	-	-	-	-	-	-	-	C(CCNC(=O)CN)CC(C(=O)O)N	YOYBPHLYMUAKGZ-LURJTMIESA-N	0.51099	-0.968634	0.0491267	0.92	1.00823	down
Com_1723_pos	5-Hydroxyuracil	P	C4H4N2O3	128.022	129.03	2.07882	[M+H]+	0.426	-	3	C18	Organoheterocyclic compounds	Diazines	Pyrimidines and pyrimidine derivatives	"496-76-4"	HMDB0303045	Organoheterocyclic compounds	Diazines	Pyrimidines and pyrimidine derivatives	-	-	-	-	-	-	-	-	OC1=CNC(=O)NC1=O	OFJNVANOCZHTMW-UHFFFAOYSA-N	1.6863	0.753865	0.0493496	0.88	2.73142	up
Com_2321_pos	2-Amino-4,6-dichloropyrimidine-5-carbaldehyde	P	C5H3Cl2N3O	190.965	191.972	2.77645	[M+H]+	1.692	-	3	C18	Organoheterocyclic compounds	Diazines	Pyrimidines and pyrimidine derivatives	"5604-46-6"	HMDB0246965	Organoheterocyclic compounds	Diazines	Pyrimidines and pyrimidine derivatives	-	-	-	-	-	-	-	265546	NC1=NC(Cl)=C(C=O)C(Cl)=N1	GOJUJUVQIVIZAV-UHFFFAOYSA-N	1.473	0.558754	0.04939	0.88	1.57622	up
Com_882_pos	Nitecapone	P	C12H11NO6	265.059	266.067	2.78172	[M+H]+	5.815	-	3	C18	Phenylpropanoids and polyketides	Cinnamic acids and derivatives	Hydroxycinnamic acids and derivatives	"116313-94-1"	HMDB0041949	Phenylpropanoids and polyketides	Cinnamic acids and derivatives	Hydroxycinnamic acids and derivatives	-	D03241	-	-	-	-	-	5464105	CC(=O)C(=CC1=CC(=C(O)C(O)=C1)N(=O)=O)C(C)=O	UPMRZALMHVUCIN-UHFFFAOYSA-N	0.620249	-0.689081	0.0496512	0.84	1.06385	down
Com_3868_pos	Gelsedilam	P	C17H18N2O4	314.127	315.134	0.00743111	[M+H]+	5.899	0.553411315848648	2	C18	Organoheterocyclic compounds	Indoles and derivatives	-	-	-	-	-	-	-	-	-	-	-	-	-	-	CON1C2=CC=CC=C2C3(C1=O)CC4C5COC3CC5C(=O)N4	NYOUCYQUKYVTEY-WJUWAYTRSA-N	0.38997	-1.35856	0.0498557	0.84	1.91133	down
